# Supplementary material for: An integrative analysis of single-cell and bulk transcriptome and bidirectional mendelian randomization analysis identified C1Q as a novel stimulated risk gene for Atherosclerosis
Source: Front Immunol. 2023 Dec 21;14:1289223. doi: 10.3389/fimmu.2023.1289223 (PMC10764496; doi:10.3389/fimmu.2023.1289223)
Supplement: Supplementary file 2 [file Table_4.csv]

	p_val	avg_log2FC	pct.1	pct.2	p_val_adj	cluster	gene
IL7R	0	2.67347329995948	0.882	0.178	0	0	IL7R
LTB	0	2.30702974785521	0.813	0.217	0	0	LTB
CCR7	0	1.73241498296899	0.496	0.084	0	0	CCR7
TRBC1	0	1.67394678001525	0.553	0.165	0	0	TRBC1
CD2	0	1.67176488873362	0.86	0.259	0	0	CD2
TRAC	0	1.56680551230502	0.844	0.258	0	0	TRAC
TRBC2	0	1.56063114161184	0.784	0.266	0	0	TRBC2
IL32	0	1.55363530301915	0.945	0.413	0	0	IL32
CD69	0	1.45696676588006	0.889	0.382	0	0	CD69
CD3D	0	1.43743169682725	0.824	0.229	0	0	CD3D
KLRB1	0	1.4366554940124	0.402	0.11	0	0	KLRB1
CD3E	0	1.37301161581044	0.782	0.218	0	0	CD3E
TSC22D3	0	1.3566868381245	0.923	0.738	0	0	TSC22D3
BTG1	0	1.33486536291806	0.987	0.891	0	0	BTG1
SARAF	0	1.28815940590784	0.901	0.776	0	0	SARAF
CYTIP	0	1.28357450009348	0.8	0.411	0	0	CYTIP
CXCR4	0	1.28279267579431	0.917	0.514	0	0	CXCR4
ZFP36L2	0	1.27292280455879	0.922	0.809	0	0	ZFP36L2
CD3G	0	1.26846175975172	0.738	0.208	0	0	CD3G
LEPROTL1	0	1.26375302581601	0.734	0.423	0	0	LEPROTL1
SPOCK2	0	1.24652159461695	0.541	0.135	0	0	SPOCK2
TNFAIP3	0	1.24003346952184	0.607	0.313	0	0	TNFAIP3
BATF	0	1.23626827833817	0.388	0.123	0	0	BATF
DDIT4	0	1.21526025631359	0.807	0.555	0	0	DDIT4
CD52	0	1.21398021370075	0.9	0.433	0	0	CD52
CD40LG	0	1.18523730601475	0.3	0.034	0	0	CD40LG
BIRC3	0	1.18431230764411	0.567	0.275	0	0	BIRC3
GIMAP7	0	1.17219150611967	0.718	0.385	0	0	GIMAP7
CRYBG1	0	1.15751075467524	0.456	0.19	0	0	CRYBG1
RHOH	0	1.14529858950862	0.585	0.212	0	0	RHOH
SOCS1	0	1.13723515725907	0.56	0.243	0	0	SOCS1
CD48	0	1.11976503008895	0.815	0.419	0	0	CD48
LDHB	0	1.11681598041451	0.773	0.622	0	0	LDHB
STK17B	0	1.11401599046105	0.785	0.475	0	0	STK17B
RPS29	0	1.10590401112436	0.985	0.97	0	0	RPS29
CLEC2D	0	1.08869275351612	0.472	0.15	0	0	CLEC2D
TXNIP	0	1.07051347442481	0.891	0.758	0	0	TXNIP
IRF1	0	1.06124516856697	0.786	0.588	0	0	IRF1
ICOS	0	1.05856795331407	0.323	0.053	0	0	ICOS
STK4	0	1.0556147307113	0.746	0.466	0	0	STK4
TRAT1	0	1.0407454030978	0.39	0.087	0	0	TRAT1
ETS1	0	1.03527524480606	0.655	0.323	0	0	ETS1
PTPRC	0	1.03065504485949	0.955	0.567	0	0	PTPRC
RGCC	0	1.03006881042073	0.753	0.457	0	0	RGCC
PIK3IP1	0	1.01177203173489	0.431	0.199	0	0	PIK3IP1
LCK	0	0.989246032524082	0.55	0.172	0	0	LCK
FYB1	0	0.987623948692857	0.699	0.384	0	0	FYB1
SAMSN1	0	0.987545517848651	0.586	0.313	0	0	SAMSN1
PTGER4	0	0.977027600308674	0.488	0.279	0	0	PTGER4
RPS27	0	0.972458916646085	0.993	0.992	0	0	RPS27
ACAP1	0	0.97081748031799	0.526	0.205	0	0	ACAP1
RORA	0	0.96806228758866	0.459	0.216	0	0	RORA
MAL	0	0.967898209919522	0.251	0.016	0	0	MAL
IKZF1	0	0.958933835815555	0.443	0.186	0	0	IKZF1
PPP1R2	0	0.957236687076166	0.639	0.487	0	0	PPP1R2
RPSA	0	0.947078826845405	0.973	0.949	0	0	RPSA
LAT	0	0.936577993820347	0.432	0.139	0	0	LAT
ISG20	0	0.934467046417723	0.587	0.281	0	0	ISG20
ARL4C	0	0.92723471588291	0.739	0.41	0	0	ARL4C
RPS12	0	0.926005887823655	0.997	0.996	0	0	RPS12
TCF7	0	0.924639072399565	0.29	0.062	0	0	TCF7
PRDM1	0	0.900641678184433	0.449	0.243	0	0	PRDM1
RAC2	0	0.898463626419685	0.764	0.424	0	0	RAC2
AQP3	0	0.897071276004166	0.293	0.086	0	0	AQP3
FAM107B	0	0.881651942855748	0.636	0.454	0	0	FAM107B
EZR	0	0.880233161867026	0.685	0.476	0	0	EZR
OXNAD1	0	0.876058389507206	0.338	0.101	0	0	OXNAD1
RPS3	0	0.873321897070103	0.994	0.989	0	0	RPS3
RPL28	0	0.871125581420374	0.998	0.995	0	0	RPL28
SKAP1	0	0.861029564293929	0.456	0.152	0	0	SKAP1
RCAN3	0	0.854026422505446	0.318	0.099	0	0	RCAN3
ARHGDIB	0	0.85075684034827	0.916	0.761	0	0	ARHGDIB
PIM2	0	0.84859232354425	0.331	0.114	0	0	PIM2
TNFAIP8	0	0.841131856959367	0.517	0.309	0	0	TNFAIP8
IL2RG	0	0.838606995342202	0.538	0.256	0	0	IL2RG
SELL	0	0.837205344431587	0.275	0.115	0	0	SELL
ICAM3	0	0.828896042728206	0.511	0.26	0	0	ICAM3
ANKRD12	0	0.826440374632812	0.708	0.63	0	0	ANKRD12
TUBA4A	0	0.82313913848138	0.634	0.382	0	0	TUBA4A
STK17A	0	0.82121136221473	0.637	0.415	0	0	STK17A
RPS20	0	0.818471684121958	0.938	0.931	0	0	RPS20
CNOT6L	0	0.816627785016185	0.454	0.274	0	0	CNOT6L
RPS19	0	0.814087536726917	0.993	0.989	0	0	RPS19
RPS15A	0	0.811942242013926	0.993	0.99	0	0	RPS15A
ITK	0	0.806695927889487	0.274	0.057	0	0	ITK
FXYD5	0	0.805106000401854	0.87	0.75	0	0	FXYD5
PBXIP1	0	0.802453100588977	0.391	0.216	0	0	PBXIP1
RPL39	0	0.799899293052169	0.989	0.988	0	0	RPL39
CD28	0	0.796268542783102	0.256	0.054	0	0	CD28
RPL30	0	0.795040660898183	0.996	0.995	0	0	RPL30
EML4	0	0.791167734086458	0.531	0.374	0	0	EML4
RPL13	0	0.787139227338879	0.998	0.998	0	0	RPL13
TRAF3IP3	0	0.779713893303265	0.378	0.169	0	0	TRAF3IP3
LIMD2	0	0.775937592175092	0.57	0.346	0	0	LIMD2
EVL	0	0.774360741108236	0.581	0.344	0	0	EVL
TENT5C	0	0.773944620576091	0.351	0.148	0	0	TENT5C
CD6	0	0.77303121985857	0.285	0.069	0	0	CD6
RPL13A	0	0.772570243036241	0.985	0.98	0	0	RPL13A
CORO1A	0	0.768598266173241	0.804	0.484	0	0	CORO1A
RPLP2	0	0.767968562221579	0.992	0.993	0	0	RPLP2
RPS27A	0	0.764593672913703	0.997	0.996	0	0	RPS27A
KLF6	0	0.76145862604915	0.861	0.8	0	0	KLF6
JUNB	0	0.752149613791095	0.93	0.892	0	0	JUNB
EMB	0	0.751893598313045	0.42	0.235	0	0	EMB
ARHGAP15	0	0.749477574252407	0.32	0.137	0	0	ARHGAP15
ELF1	0	0.748690075561005	0.674	0.57	0	0	ELF1
RPS18	0	0.748360932178719	0.994	0.993	0	0	RPS18
UBALD2	0	0.748186441886827	0.591	0.464	0	0	UBALD2
INPP4B	0	0.743480777201919	0.286	0.098	0	0	INPP4B
SLA	0	0.741202059570843	0.474	0.282	0	0	SLA
SFXN1	0	0.73665240496503	0.285	0.127	0	0	SFXN1
RPL21	0	0.731243064859163	0.982	0.985	0	0	RPL21
TTC39C	0	0.730009521729236	0.318	0.139	0	0	TTC39C
CDC42SE2	0	0.729302352363591	0.486	0.302	0	0	CDC42SE2
RPS6	0	0.727930921942357	0.986	0.982	0	0	RPS6
RPS21	0	0.725975323745863	0.963	0.954	0	0	RPS21
GPSM3	0	0.725104066614973	0.616	0.42	0	0	GPSM3
RPS26	0	0.723494319541198	0.988	0.982	0	0	RPS26
TAGAP	0	0.722409038261391	0.544	0.321	0	0	TAGAP
RPS25	0	0.719250325051044	0.989	0.991	0	0	RPS25
PABPC1	0	0.718472585896568	0.833	0.79	0	0	PABPC1
CD7	0	0.717953624208097	0.436	0.148	0	0	CD7
RPS14	0	0.715617003758247	0.993	0.995	0	0	RPS14
RPS2	0	0.714456552428699	0.996	0.989	0	0	RPS2
SMAP2	0	0.714020475437496	0.583	0.392	0	0	SMAP2
AES	0	0.712636042188675	0.694	0.601	0	0	AES
EEF1B2	0	0.707075118901441	0.941	0.929	0	0	EEF1B2
RPL3	0	0.704504400292222	0.986	0.98	0	0	RPL3
RIPOR2	0	0.70430289478522	0.308	0.127	0	0	RIPOR2
TBC1D10C	0	0.702849652585576	0.387	0.162	0	0	TBC1D10C
RPS16	0	0.702681948838477	0.979	0.976	0	0	RPS16
FLT3LG	0	0.690774639983259	0.259	0.094	0	0	FLT3LG
CD247	0	0.687536507758545	0.433	0.144	0	0	CD247
CD96	0	0.678683627350904	0.336	0.115	0	0	CD96
RPL38	0	0.675304317258197	0.928	0.93	0	0	RPL38
CD27	0	0.674864111131623	0.282	0.09	0	0	CD27
NOP53	0	0.672966164392768	0.736	0.686	0	0	NOP53
RPL11	0	0.669046466917746	0.998	0.996	0	0	RPL11
TPT1	0	0.668794529030108	0.995	0.997	0	0	TPT1
CD37	0	0.667761711610428	0.774	0.481	0	0	CD37
RPS28	0	0.666478443848642	0.992	0.99	0	0	RPS28
SEPT1	0	0.665728488168134	0.399	0.207	0	0	SEPT1
RPL34	0	0.663989842392746	0.994	0.995	0	0	RPL34
RPL32	0	0.6629244899662	0.992	0.996	0	0	RPL32
RPL27A	0	0.661359642253896	0.921	0.921	0	0	RPL27A
RPL9	0	0.658216799506127	0.977	0.98	0	0	RPL9
RPS3A	0	0.656346742300711	0.988	0.989	0	0	RPS3A
GMFG	0	0.648525630826376	0.714	0.545	0	0	GMFG
RPL19	0	0.645703208345497	0.996	0.997	0	0	RPL19
RPL18A	0	0.643444187319977	0.989	0.99	0	0	RPL18A
RPL14	0	0.639743329546069	0.99	0.989	0	0	RPL14
RPL41	0	0.634911023392978	0.998	0.998	0	0	RPL41
RPS10	0	0.624712341523548	0.846	0.832	0	0	RPS10
EEF1A1	0	0.623518268910116	0.998	0.998	0	0	EEF1A1
RPL36	0	0.614218530910317	0.966	0.966	0	0	RPL36
HSPA8	0	0.611929841664138	0.9	0.876	0	0	HSPA8
RPLP1	0	0.60119829348514	0.998	0.999	0	0	RPLP1
RPL37	0	0.600574699334373	0.983	0.987	0	0	RPL37
RPS4X	0	0.600504795171373	0.989	0.988	0	0	RPS4X
GPR183	0	0.599874214507492	0.615	0.356	0	0	GPR183
RPL23A	0	0.595286880993585	0.981	0.98	0	0	RPL23A
RPS5	0	0.589444229609195	0.973	0.968	0	0	RPS5
RPS4Y1	0	0.587426202829903	0.847	0.771	0	0	RPS4Y1
RPL4	0	0.587327084095553	0.843	0.847	0	0	RPL4
RPL18	0	0.583278289736508	0.991	0.992	0	0	RPL18
RPL10A	0	0.578606229489385	0.976	0.972	0	0	RPL10A
RPS15	0	0.572261012192687	0.991	0.993	0	0	RPS15
EEF1D	0	0.56232006040221	0.943	0.931	0	0	EEF1D
RPL10	0	0.550744356563469	0.998	0.999	0	0	RPL10
RPS7	0	0.532320501300853	0.99	0.989	0	0	RPS7
RPL35A	0	0.529985423550746	0.989	0.99	0	0	RPL35A
RPL31	0	0.529451709638415	0.894	0.901	0	0	RPL31
SRGN	0	0.523557510226032	0.943	0.771	0	0	SRGN
HINT1	0	0.520115998406272	0.864	0.854	0	0	HINT1
RPS13	0	0.511430083266303	0.987	0.989	0	0	RPS13
RPLP0	0	0.510282981424488	0.976	0.962	0	0	RPLP0
DUSP2	0	0.507110300476449	0.664	0.439	0	0	DUSP2
RPL6	0	0.503444007981506	0.991	0.992	0	0	RPL6
RPL29	0	0.500116379768301	0.986	0.988	0	0	RPL29
RPL27	0	0.493867175365286	0.92	0.931	0	0	RPL27
NPM1	0	0.484109332355213	0.888	0.887	0	0	NPM1
PNRC1	0	0.480305417313944	0.938	0.931	0	0	PNRC1
RPS8	0	0.478213677707664	0.995	0.996	0	0	RPS8
B2M	0	0.453686508248873	1	0.999	0	0	B2M
UBA52	0	0.453536568097203	0.966	0.971	0	0	UBA52
RPL35	0	0.452634109411933	0.961	0.968	0	0	RPL35
RPL24	0	0.451653478910036	0.985	0.983	0	0	RPL24
RPL5	0	0.450494721843989	0.983	0.985	0	0	RPL5
RPL26	0	0.439970966560688	0.981	0.985	0	0	RPL26
RPL36AL	0	0.43428611897667	0.938	0.943	0	0	RPL36AL
RPS23	0	0.433996100695874	0.992	0.995	0	0	RPS23
RPL12	0	0.431285674071865	0.989	0.992	0	0	RPL12
RACK1	0	0.41995527101704	0.977	0.979	0	0	RACK1
FAU	0	0.417031859689218	0.993	0.992	0	0	FAU
HLA-B	0	0.407348966572331	0.996	0.962	0	0	HLA-B
RPS9	0	0.403304667041853	0.973	0.976	0	0	RPS9
HLA-A	0	0.402840702329347	0.989	0.972	0	0	HLA-A
EIF1	0	0.401596437809618	0.986	0.986	0	0	EIF1
CALM1	0	0.398623945783112	0.967	0.964	0	0	CALM1
RPL7A	0	0.390633186290851	0.992	0.992	0	0	RPL7A
HLA-E	0	0.353217639528724	0.961	0.914	0	0	HLA-E
TMSB4X	0	0.343801584229836	0.997	0.994	0	0	TMSB4X
RPL8	0	0.314500865343675	0.987	0.99	0	0	RPL8
HLA-C	3.18240005249466e-307	0.329170689844601	0.978	0.964	6.68717723030703e-303	0	HLA-C
GIMAP4	1.46316191375504e-306	0.823913700769875	0.542	0.376	3.07454212937347e-302	0	GIMAP4
RGS1	1.04472137592147e-296	0.92551030300245	0.482	0.296	2.19527302722378e-292	0	RGS1
OCIAD2	1.01607909099683e-293	0.665641605436312	0.443	0.266	2.13508699391165e-289	0	OCIAD2
BCL2	1.73086129574054e-293	0.737033998407877	0.327	0.168	3.63705884073959e-289	0	BCL2
RARRES3	6.53508653270604e-287	0.581146123439471	0.601	0.438	1.37321773311752e-282	0	RARRES3
JUND	2.21293771209254e-286	0.519154682759714	0.941	0.941	4.65004601442005e-282	0	JUND
RPL22	1.94649640611824e-285	0.401538597261371	0.958	0.965	4.09017289817627e-281	0	RPL22
SRSF7	1.49971126239441e-281	0.621905893131978	0.737	0.687	3.15134327566937e-277	0	SRSF7
PDE4B	4.4945373406366e-281	0.712558073071021	0.424	0.256	9.44437131387968e-277	0	PDE4B
TOMM7	3.75678458024695e-271	0.448665332849781	0.87	0.879	7.89413143847292e-267	0	TOMM7
RSBN1	4.84022698435103e-262	0.757023478283529	0.392	0.244	1.01707689622168e-257	0	RSBN1
SMCHD1	4.50739858184662e-259	0.751687469595137	0.512	0.384	9.4713966400343e-255	0	SMCHD1
CREM	3.48173710839213e-256	0.815660973714259	0.515	0.386	7.31617418586439e-252	0	CREM
KIAA1551	3.78249596300785e-252	0.722925747713112	0.515	0.375	7.94815876706839e-248	0	KIAA1551
TMEM238	3.70679790659624e-249	0.601003218421341	0.262	0.124	7.78909444113067e-245	0	TMEM238
HCST	3.90720205036011e-249	0.370752093945949	0.737	0.507	8.2102036684217e-245	0	HCST
RPL23	3.20923900482824e-244	0.452386627483285	0.903	0.912	6.74357392084558e-240	0	RPL23
RPL7	8.65299936833695e-244	0.458555304210365	0.933	0.944	1.81825475726864e-239	0	RPL7
ITM2A	2.4826060619004e-237	0.707571517227978	0.509	0.335	5.2167001178713e-233	0	ITM2A
GBP5	2.76170428510828e-233	0.629151943335047	0.286	0.141	5.80316921429802e-229	0	GBP5
RNF19A	5.37947712641873e-233	0.809812263185124	0.492	0.371	1.13038952857437e-228	0	RNF19A
SEPT6	5.84117459924859e-227	0.667150319798659	0.428	0.292	1.22740601854011e-222	0	SEPT6
RPS11	1.19584976489725e-226	0.388056028915952	0.933	0.946	2.51283911097859e-222	0	RPS11
RHOF	1.19310153444337e-224	0.50444900754697	0.296	0.149	2.50706425432585e-220	0	RHOF
CASP8	1.76284027458758e-224	0.628598366552608	0.31	0.169	3.70425626899089e-220	0	CASP8
RNF125	6.43855510188421e-220	0.570035904788073	0.279	0.144	1.35293358355893e-215	0	RNF125
SLC2A3	3.61941325496682e-217	0.672506966626359	0.581	0.464	7.60547307266179e-213	0	SLC2A3
FYN	2.98659299155875e-216	0.581713073465958	0.376	0.23	6.2757278531624e-212	0	FYN
DDX24	4.09667899558685e-215	0.5300343912228	0.745	0.745	8.60835157342664e-211	0	DDX24
AC058791.1	8.74013409552926e-215	0.743515752674494	0.353	0.221	1.83656437749356e-210	0	AC058791.1
SLC38A1	3.67041157957487e-214	0.514763163610139	0.268	0.133	7.71263585216068e-210	0	SLC38A1
CDKN1B	2.18542282817626e-205	0.703201336578317	0.464	0.357	4.59222898884678e-201	0	CDKN1B
TOB1	3.63857853879463e-202	0.824286507921801	0.464	0.357	7.64574508356915e-198	0	TOB1
ABRACL	1.79128569339655e-201	0.62864818703547	0.528	0.426	3.76402862753416e-197	0	ABRACL
CD44	5.14251684986967e-199	0.496153273448933	0.648	0.531	1.08059706566311e-194	0	CD44
RBM38	6.01682240873592e-196	0.488980222931692	0.342	0.198	1.26431489274768e-191	0	RBM38
GZMM	6.01770792701198e-196	0.284462326168252	0.338	0.172	1.26450096670303e-191	0	GZMM
CYLD	3.16039259745999e-190	0.652433481864214	0.359	0.237	6.64093296504268e-186	0	CYLD
DDX5	2.21769218836345e-188	0.360353411174054	0.887	0.896	4.66003659540811e-184	0	DDX5
GSTK1	3.92859679959083e-188	0.589599374520537	0.635	0.608	8.25516045498021e-184	0	GSTK1
ALOX5AP	2.13751447797561e-186	0.488491369325302	0.492	0.328	4.49155917257016e-182	0	ALOX5AP
NCK2	1.03696963671731e-184	0.57859094604211	0.288	0.168	2.17898429763409e-180	0	NCK2
PDCD4	1.82998061385951e-183	0.6179198156635	0.501	0.405	3.845338263903e-179	0	PDCD4
TSTD1	3.41744863510188e-182	0.553677710128934	0.392	0.263	7.18108481693957e-178	0	TSTD1
PPP2R5C	2.91773575256102e-180	0.611112752212972	0.474	0.367	6.13103813685646e-176	0	PPP2R5C
RPL15	1.01558843109408e-175	0.25454989048139	0.975	0.98	2.13405597025799e-171	0	RPL15
GZMA	1.10784918976465e-175	0.383970746308917	0.469	0.283	2.32792350245246e-171	0	GZMA
SYNE2	2.33776446958173e-174	0.612521451292707	0.448	0.315	4.91234447993208e-170	0	SYNE2
GPRIN3	2.34329359352912e-172	0.62636703271432	0.266	0.153	4.92396282808274e-168	0	GPRIN3
CCND3	4.81451069523496e-172	0.5611367747222	0.429	0.316	1.01167313238972e-167	0	CCND3
HNRNPA1	6.21656133826954e-172	0.403372216778422	0.79	0.815	1.30628603401058e-167	0	HNRNPA1
EVI2B	7.00623010816427e-172	0.546232925685945	0.467	0.339	1.47221913262856e-167	0	EVI2B
GTF2B	9.95663038902144e-171	0.655110426959966	0.495	0.407	2.09218674364508e-166	0	GTF2B
RGS10	2.80709311662683e-170	0.463086627231476	0.548	0.421	5.89854476596796e-166	0	RGS10
RPL37A	1.91041718721453e-169	0.31174914233951	0.948	0.964	4.01435963549389e-165	0	RPL37A
APBB1IP	2.85325393418413e-166	0.528872842513375	0.479	0.358	5.99554249190112e-162	0	APBB1IP
CDKN2D	4.79970818415434e-165	0.548677212144215	0.429	0.311	1.00856268073635e-160	0	CDKN2D
PIM1	1.51818466985609e-164	0.577005918704752	0.304	0.189	3.1901614467686e-160	0	PIM1
NSD3	9.41516624443655e-163	0.623434748123112	0.529	0.473	1.97840888294345e-158	0	NSD3
LAPTM5	4.75483405569016e-161	0.3160076681095	0.707	0.509	9.99133280122173e-157	0	LAPTM5
ZC3HAV1	3.58031017508005e-158	0.647805803143467	0.378	0.271	7.52330577089571e-154	0	ZC3HAV1
SSR2	2.93724051135001e-155	0.418477018045465	0.721	0.735	6.17202348649978e-151	0	SSR2
CD53	4.00124669865585e-151	0.443863851865717	0.559	0.43	8.40781968788554e-147	0	CD53
MBP	4.08306893523988e-151	0.55834271083707	0.433	0.326	8.57975275361955e-147	0	MBP
SNHG8	5.0471572607001e-151	0.564127549202375	0.577	0.54	1.06055915519091e-146	0	SNHG8
MYL12A	5.58502929572636e-148	0.293582577149598	0.926	0.93	1.17358220591098e-143	0	MYL12A
BIN2	2.10736063631984e-146	0.455449643567795	0.339	0.219	4.42819690509887e-142	0	BIN2
YPEL5	2.49727924457206e-146	0.603196292758142	0.553	0.51	5.24753287661927e-142	0	YPEL5
ANXA1	4.3529014773897e-146	0.793276790454699	0.827	0.871	9.14675187443898e-142	0	ANXA1
CIB1	1.26121347739016e-145	0.515115117866737	0.623	0.61	2.65018788003995e-141	0	CIB1
COX7C	1.40372695223898e-145	0.307336750651869	0.871	0.895	2.94965144473977e-141	0	COX7C
TAF1D	5.57885916419244e-143	0.584058790664694	0.559	0.525	1.17228567617176e-138	0	TAF1D
TNF	4.73573793321394e-142	0.546346789168441	0.304	0.182	9.95120611906245e-138	0	TNF
PTPN7	8.91510858444008e-142	0.493380886678111	0.269	0.155	1.87333176684839e-137	0	PTPN7
EVI2A	1.41747716258642e-141	0.558086373615207	0.314	0.209	2.97854476174284e-137	0	EVI2A
NFKBIA	9.98706995332674e-138	0.463077267077999	0.851	0.823	2.09858300929255e-133	0	NFKBIA
IL10RA	4.76351983342303e-137	0.576733400374843	0.341	0.236	1.00095842259718e-132	0	IL10RA
ARID5A	3.21651112876503e-134	0.634723591093828	0.403	0.321	6.75885483487396e-130	0	ARID5A
YWHAZ	2.1395944067611e-128	0.389951417498061	0.746	0.76	4.4959297269271e-124	0	YWHAZ
DNAJB1	1.74113412121293e-123	0.575917143655455	0.576	0.506	3.65864512890473e-119	0	DNAJB1
TSPYL2	1.09141421127272e-120	0.618656358460122	0.319	0.224	2.29338868214737e-116	0	TSPYL2
SF1	3.44791773466812e-120	0.523755851246855	0.57	0.558	7.24510953585811e-116	0	SF1
SLFN5	6.91431607346448e-118	0.561580452834769	0.331	0.235	1.45290523651709e-113	0	SLFN5
TMA7	2.36862003082116e-116	0.308413276346792	0.819	0.862	4.9771812707645e-112	0	TMA7
SNHG12	2.60122912014478e-115	0.524759456391939	0.261	0.17	5.46596275016023e-111	0	SNHG12
RUNX3	1.52353181761947e-114	0.382874113541479	0.299	0.187	3.20139740836379e-110	0	RUNX3
ATP5MG	2.44970576411829e-109	0.303479954635324	0.815	0.851	5.14756672214177e-105	0	ATP5MG
ARHGEF1	4.50918308926291e-108	0.494828680416157	0.316	0.227	9.47514642546815e-104	0	ARHGEF1
HNRNPDL	1.09119692442919e-105	0.320454582372263	0.778	0.812	2.29293209730306e-101	0	HNRNPDL
SNRPD2	3.2040345474832e-104	0.361872529212953	0.699	0.739	6.73263779462645e-100	0	SNRPD2
KLF2	4.54167863480906e-103	0.613959394324557	0.683	0.69	9.54342931532427e-99	0	KLF2
TLK1	1.50597235641125e-100	0.592938694130244	0.354	0.285	3.16449971252696e-96	0	TLK1
APRT	8.58896729598066e-100	0.392775790765038	0.646	0.666	1.80479969790441e-95	0	APRT
LCP1	1.73792063053161e-98	0.285886530761173	0.613	0.476	3.65189262093607e-94	0	LCP1
G3BP2	4.95320410312272e-98	0.563424315206643	0.479	0.449	1.04081677818918e-93	0	G3BP2
SH3KBP1	8.23195830417099e-98	0.480520394868777	0.403	0.331	1.72978139845545e-93	0	SH3KBP1
C12orf57	8.25589056277859e-98	0.303248089398466	0.708	0.645	1.73481028395666e-93	0	C12orf57
PIK3R1	2.14442710939208e-97	0.503588104309169	0.476	0.418	4.50608468496557e-93	0	PIK3R1
SEPT9	1.79323898738425e-96	0.486472630012007	0.314	0.234	3.76813308419051e-92	0	SEPT9
LBH	5.2712185361127e-95	0.371618600785894	0.402	0.301	1.10764115099336e-90	0	LBH
MCUB	1.03968434568537e-93	0.49625552721524	0.368	0.301	2.18468871558867e-89	0	MCUB
TERF2IP	2.5966453037438e-92	0.359092353808258	0.627	0.646	5.45633077675685e-88	0	TERF2IP
NOSIP	3.89342678320818e-92	0.702640065737936	0.367	0.323	8.18125769955535e-88	0	NOSIP
SUB1	6.58660851367741e-92	0.32189770249847	0.74	0.78	1.38404404697904e-87	0	SUB1
MZT2A	1.65840112893663e-91	0.507232084668502	0.451	0.409	3.48479829223454e-87	0	MZT2A
H2AFZ	2.29891343269742e-91	0.403063535476745	0.748	0.78	4.83070679612709e-87	0	H2AFZ
FKBP5	1.68668827452567e-89	0.596599942211436	0.367	0.304	3.54423807126078e-85	0	FKBP5
RSRP1	1.80505170438176e-88	0.452878747960576	0.588	0.581	3.79295514641739e-84	0	RSRP1
HLA-F	3.24411758250954e-88	0.400695852379465	0.551	0.519	6.8168642761273e-84	0	HLA-F
CCND2	1.33437092894075e-87	0.50178870876412	0.362	0.289	2.8039136329832e-83	0	CCND2
KIF2A	8.3423835660218e-85	0.498344458302122	0.373	0.31	1.75298505872816e-80	0	KIF2A
NCL	1.40593282659773e-84	0.317963049751571	0.807	0.841	2.95428664852982e-80	0	NCL
DUSP5	4.39798127234367e-84	0.515352012272451	0.325	0.248	9.24147804757575e-80	0	DUSP5
ARF6	3.23929710528959e-83	0.467749678923197	0.458	0.42	6.80673500734501e-79	0	ARF6
AAK1	3.93963099009966e-83	0.521091429781555	0.377	0.32	8.27834659949641e-79	0	AAK1
GPBP1	6.48178171893729e-83	0.491720542672843	0.512	0.505	1.36201679260029e-78	0	GPBP1
IQGAP2	6.77020164059607e-82	0.447974904636135	0.351	0.27	1.42262247073845e-77	0	IQGAP2
C9orf78	7.0417691602304e-79	0.486796164659023	0.499	0.492	1.47968695363921e-74	0	C9orf78
DOK2	6.70839593375237e-78	0.398066642598251	0.362	0.284	1.40963523755939e-73	0	DOK2
TMEM123	8.58447649653662e-78	0.497668912795393	0.461	0.444	1.80385604621724e-73	0	TMEM123
EIF3F	1.17523078116173e-76	0.32526131726881	0.683	0.727	2.46951244045514e-72	0	EIF3F
COMMD6	2.11225772960356e-76	0.27974281805979	0.785	0.828	4.43848716721597e-72	0	COMMD6
RCSD1	8.26282814375897e-76	0.410448694745898	0.263	0.189	1.73626807784807e-71	0	RCSD1
UGP2	2.98131067841895e-75	0.606221152470824	0.424	0.402	6.26462812856173e-71	0	UGP2
ZFAS1	5.63909332553958e-75	0.401471818788274	0.609	0.641	1.18494268049563e-70	0	ZFAS1
JAK1	1.26498678345153e-74	0.379947584637213	0.616	0.644	2.6581167280667e-70	0	JAK1
SYNRG	2.30294199373024e-74	0.430125572623104	0.293	0.221	4.83917201142534e-70	0	SYNRG
ERP29	4.14264468812922e-74	0.360413304037143	0.617	0.649	8.70493928316593e-70	0	ERP29
GCC2	4.92397389595574e-73	0.52154216147109	0.469	0.443	1.03467463475718e-68	0	GCC2
EPC1	5.53990001852918e-72	0.524028557316657	0.406	0.367	1.16409919089354e-67	0	EPC1
ARID4B	1.01334125526782e-70	0.482682167480166	0.49	0.482	2.12933397969427e-66	0	ARID4B
MAF	1.08520864453083e-70	0.622858072456969	0.262	0.198	2.28034892475262e-66	0	MAF
ANP32B	1.76335452934241e-69	0.370050931958514	0.618	0.646	3.70533687250721e-65	0	ANP32B
HIGD2A	1.37783746470709e-66	0.368954610832971	0.609	0.632	2.89524986458901e-62	0	HIGD2A
CORO1B	2.1313602919001e-64	0.702820987968052	0.373	0.354	4.47862738136969e-60	0	CORO1B
BTG2	2.14569778539424e-63	0.295031572021943	0.674	0.654	4.50875475644891e-59	0	BTG2
CITED2	1.65824403098154e-62	0.605364173202887	0.429	0.392	3.4844681823015e-58	0	CITED2
NSMCE3	3.29819933608748e-62	0.476458071945588	0.315	0.265	6.93050626492063e-58	0	NSMCE3
TMEM243	9.72577962323648e-62	0.46015113668705	0.342	0.296	2.04367807223068e-57	0	TMEM243
KMT2E	1.00489445847293e-60	0.394349230163324	0.571	0.596	2.11158472558917e-56	0	KMT2E
DNAJA1	3.49716109883852e-58	0.396238606849893	0.714	0.758	7.34858461698939e-54	0	DNAJA1
RNF213	4.63754201597129e-58	0.423555335918117	0.461	0.436	9.74486703816047e-54	0	RNF213
HMOX2	3.63156923386803e-56	0.452921107839378	0.289	0.239	7.63101643112689e-52	0	HMOX2
RAN	5.33522644742826e-55	0.289639339580316	0.692	0.742	1.1210911333981e-50	0	RAN
RPL36A	1.43604151865626e-54	0.386929075038224	0.547	0.578	3.0175540431524e-50	0	RPL36A
DDX21	4.76711006484877e-54	0.380194833794095	0.589	0.608	1.00171283792667e-49	0	DDX21
DOCK8	2.05097198421636e-52	0.402227476794782	0.306	0.251	4.30970743043383e-48	0	DOCK8
SFPQ	1.85295464065753e-51	0.346533524733291	0.604	0.638	3.89361358641367e-47	0	SFPQ
CKLF	4.90527780248765e-51	0.473844815688816	0.475	0.465	1.03074602463673e-46	0	CKLF
NOP58	5.66631590177746e-51	0.468327459837375	0.338	0.302	1.1906629604405e-46	0	NOP58
HMGN1	1.12449948452147e-50	0.32461623663626	0.615	0.641	2.36291076682496e-46	0	HMGN1
FUS	5.61699406972777e-50	0.349413291339298	0.643	0.691	1.1802989638719e-45	0	FUS
CYCS	7.19369828036448e-50	0.358565372359803	0.561	0.582	1.51161181965299e-45	0	CYCS
MDFIC	1.31439425394287e-47	0.467282312636022	0.295	0.255	2.76193664581015e-43	0	MDFIC
SVIP	5.01520331965131e-47	0.43536043465631	0.326	0.285	1.05384467355833e-42	0	SVIP
FAM177A1	1.6495549922239e-46	0.51024542234847	0.449	0.46	3.46620990516008e-42	0	FAM177A1
RSRC2	1.697592788839e-45	0.41307933924546	0.534	0.569	3.5671517271874e-41	0	RSRC2
UBE2S	4.82564891244161e-45	0.388294575075635	0.452	0.442	1.01401360597136e-40	0	UBE2S
HNRNPF	1.61203498818442e-44	0.339026144885792	0.551	0.586	3.38736912067193e-40	0	HNRNPF
UBE2D2	1.64488760668539e-44	0.319032209128864	0.582	0.638	3.45640232792801e-40	0	UBE2D2
GYPC	1.21188810796289e-43	0.29430091568115	0.527	0.515	2.54654048126242e-39	0	GYPC
GPR65	1.56753795253388e-43	0.331655332587128	0.288	0.234	3.29386749965944e-39	0	GPR65
SS18L2	2.12758028598903e-43	0.427804677750674	0.316	0.285	4.47068445494874e-39	0	SS18L2
UCP2	2.81534880289713e-43	0.352303497271051	0.369	0.315	5.91589243952775e-39	0	UCP2
AKIRIN1	7.28852275422481e-43	0.45035834704792	0.332	0.304	1.53153728634526e-38	0	AKIRIN1
BAZ1A	1.39307172523293e-42	0.439311864188895	0.353	0.324	2.92726161623196e-38	0	BAZ1A
RBM39	2.16668751781886e-42	0.270264559761682	0.67	0.734	4.55286048119277e-38	0	RBM39
CLPP	1.72353906826708e-41	0.474624566614874	0.336	0.318	3.62167264414961e-37	0	CLPP
MCL1	2.36116846108836e-41	0.362045145162809	0.621	0.65	4.96152328728497e-37	0	MCL1
GIMAP1	6.6379204338453e-41	0.369149811984072	0.291	0.243	1.39482622076391e-36	0	GIMAP1
USP15	4.93041610011274e-39	0.415098677745221	0.422	0.422	1.03602833511669e-34	0	USP15
TRADD	5.70482307372042e-39	0.497398537598754	0.262	0.231	1.19875447248087e-34	0	TRADD
EIF3E	3.5041044431579e-38	0.271846498573504	0.654	0.709	7.36317466640769e-34	0	EIF3E
PRRC2C	1.2235064300707e-37	0.312278849022521	0.62	0.681	2.57095406150757e-33	0	PRRC2C
GTF3A	1.58283034029974e-37	0.373983542080895	0.498	0.529	3.32600139407185e-33	0	GTF3A
RBM25	2.64476587492204e-37	0.3253363815371	0.568	0.614	5.55744653297369e-33	0	RBM25
PRPF38B	4.43648976024099e-37	0.418382636280743	0.435	0.441	9.3223959331944e-33	0	PRPF38B
TRAPPC6A	2.43246872209516e-36	0.404836509846077	0.258	0.223	5.11134652573856e-32	0	TRAPPC6A
SIAH2	1.52093473933154e-35	0.390084136537704	0.25	0.211	3.19594016775737e-31	0	SIAH2
HCLS1	8.52607822898466e-35	0.305028740737571	0.381	0.342	1.79158481825655e-30	0	HCLS1
HSPE1	1.30400352801724e-34	0.352999554360877	0.592	0.651	2.74010261342262e-30	0	HSPE1
DNAJB9	4.87018384859647e-34	0.411446611446829	0.298	0.271	1.02337173210558e-29	0	DNAJB9
CCNH	5.74276953609164e-34	0.409678164675887	0.369	0.357	1.20672816261894e-29	0	CCNH
ANP32E	6.71812140196038e-34	0.409643648740238	0.392	0.385	1.41167885019393e-29	0	ANP32E
RBM8A	2.81634158605791e-33	0.287670059507276	0.615	0.679	5.91797857478348e-29	0	RBM8A
PRDX2	1.76915082963674e-30	0.312849680187079	0.5	0.508	3.71751663831569e-26	0	PRDX2
IDI1	3.50422895033963e-30	0.397701078331717	0.318	0.295	7.36343629334866e-26	0	IDI1
SNHG15	4.5998114618219e-30	0.401294565309528	0.307	0.285	9.66558382472636e-26	0	SNHG15
NR3C1	2.17157045273775e-29	0.586339307212557	0.397	0.423	4.56312099233784e-25	0	NR3C1
NAP1L1	3.69320181941706e-28	0.270010838312233	0.623	0.679	7.76052498314107e-24	0	NAP1L1
ANAPC16	5.54334023981786e-28	0.281512330496188	0.582	0.644	1.16482208459293e-23	0	ANAPC16
RSL1D1	6.89886646146872e-28	0.315518227660771	0.528	0.583	1.44965880954842e-23	0	RSL1D1
EIF3H	3.44191991321437e-27	0.255598018461858	0.626	0.704	7.23250631363735e-23	0	EIF3H
TNFRSF14	3.93442980744766e-27	0.370964754792301	0.299	0.281	8.26741735438977e-23	0	TNFRSF14
TUT4	9.65817688855312e-27	0.367060627666858	0.346	0.33	2.02947270959167e-22	0	TUT4
ITGA4	1.12784435739554e-26	0.334287487319609	0.274	0.237	2.36993934819525e-22	0	ITGA4
ORAI1	3.0771961813026e-25	0.320517242834827	0.29	0.263	6.46611233577115e-21	0	ORAI1
FNBP1	4.06796963398331e-25	0.367491725840631	0.335	0.323	8.54802459188912e-21	0	FNBP1
TGIF1	3.3226507052144e-24	0.424065621121118	0.315	0.305	6.98188592686701e-20	0	TGIF1
EIF5	3.97484872992042e-24	0.281506881702198	0.588	0.65	8.35234963618178e-20	0	EIF5
FGFR1OP2	4.11111680199598e-24	0.385448482556044	0.4	0.422	8.63868973603416e-20	0	FGFR1OP2
GSPT1	1.62008832686476e-23	0.441858931768049	0.384	0.404	3.40429160124092e-19	0	GSPT1
CCNL1	2.84958853913099e-23	0.323949424211647	0.507	0.548	5.98784039727595e-19	0	CCNL1
HNRNPA0	5.81683733147512e-23	0.344840456584138	0.488	0.545	1.22229202846287e-18	0	HNRNPA0
SIGIRR	1.07640432009202e-22	0.354092637685982	0.376	0.383	2.26184839780936e-18	0	SIGIRR
NDUFV2	2.87723209128541e-22	0.375040834114483	0.524	0.603	6.04592779341804e-18	0	NDUFV2
CSK	1.79302519730387e-21	0.31093669993737	0.273	0.251	3.76768384709462e-17	0	CSK
CUTA	2.20138404507011e-21	0.293108234424733	0.525	0.587	4.62576829390581e-17	0	CUTA
CELF2	3.22522874361737e-21	0.342716323363221	0.333	0.322	6.77717315896318e-17	0	CELF2
ADGRE5	4.42700955482715e-21	0.318873105241494	0.293	0.269	9.30247517755829e-17	0	ADGRE5
NSA2	7.86151447094021e-20	0.314333836787557	0.541	0.612	1.65194003577867e-15	0	NSA2
TANK	9.81446774790705e-20	0.408429545886763	0.313	0.312	2.06231410786771e-15	0	TANK
CCSER2	1.88362277558247e-19	0.335000185844127	0.336	0.329	3.95805653833145e-15	0	CCSER2
VAMP2	4.24412727932113e-19	0.274440060413034	0.52	0.57	8.91818465203749e-15	0	VAMP2
NDFIP1	7.8966999742644e-19	0.365307852303184	0.449	0.505	1.65933356559218e-14	0	NDFIP1
BUB3	1.3504849162919e-18	0.332806780520186	0.356	0.363	2.83777395460417e-14	0	BUB3
CNN2	1.63762033779114e-18	0.316154468848329	0.31	0.297	3.44113161580052e-14	0	CNN2
OPTN	7.85239887466153e-18	0.297211374790602	0.334	0.326	1.65002457553263e-13	0	OPTN
USP3	2.46240663465557e-17	0.363501293906846	0.251	0.236	5.17425506140175e-13	0	USP3
NAP1L4	2.46936339880159e-16	0.376367540700418	0.325	0.334	5.18887330990178e-12	0	NAP1L4
EIF4A2	3.87024976061808e-15	0.255024874182018	0.539	0.591	8.13255582198677e-11	0	EIF4A2
PIP4K2A	4.9308031925056e-15	0.288225579542453	0.331	0.328	1.0361096748412e-10	0	PIP4K2A
CDC42SE1	1.94989135415495e-14	0.291685002445251	0.355	0.364	4.0973067024858e-10	0	CDC42SE1
RPL17	2.75190719468349e-13	0.318249157125762	0.378	0.404	5.78258258818843e-09	0	RPL17
RNMT	3.51187163446515e-13	0.354302749349574	0.376	0.402	7.37949586550162e-09	0	RNMT
ODF2L	3.5189415753543e-13	0.313505844830279	0.257	0.247	7.39435193229199e-09	0	ODF2L
UXT	4.12799398874951e-13	0.254125425018161	0.527	0.613	8.67415376855934e-09	0	UXT
NXT1	8.45664887967395e-13	0.298770078406787	0.363	0.384	1.77699562908589e-08	0	NXT1
KLF13	1.69121180523852e-12	0.285390919668902	0.377	0.398	3.5537433663477e-08	0	KLF13
TRA2B	5.16842039044552e-12	0.275699159482708	0.439	0.481	1.08604017664432e-07	0	TRA2B
BRD2	1.61711329402149e-11	0.34116487839189	0.403	0.437	3.39804016472737e-07	0	BRD2
TMEM173	4.65467476417455e-11	0.34509276960627	0.315	0.329	9.78086808195998e-07	0	TMEM173
URI1	5.72480542059568e-11	0.330334584035334	0.294	0.301	1.20295336302977e-06	0	URI1
BTG3	7.34808255186359e-11	0.372452133256438	0.338	0.358	1.5440525866231e-06	0	BTG3
EIF4B	7.90078884805867e-11	0.274753432799157	0.493	0.559	1.66019276064257e-06	0	EIF4B
FNBP4	7.97224296180094e-11	0.338988059084427	0.299	0.307	1.67520741356323e-06	0	FNBP4
JPT1	1.04090579110868e-10	0.305158747262014	0.384	0.408	2.18725533885667e-06	0	JPT1
IDS	5.65243522049319e-10	0.318950467967958	0.38	0.412	1.18774621288223e-05	0	IDS
SP110	6.97789250226333e-10	0.296786206596527	0.371	0.394	1.46626455150059e-05	0	SP110
STAT3	9.99148198909129e-10	0.309978014033183	0.435	0.491	2.09951011036775e-05	0	STAT3
MTHFD2	1.72974155854177e-09	0.39447660973938	0.256	0.261	3.63470593696382e-05	0	MTHFD2
MYCBP2	3.05862338737472e-09	0.274664139077982	0.414	0.454	6.4270853238905e-05	0	MYCBP2
PPP1R10	5.21305018543605e-09	0.329635084801146	0.43	0.48	0.000109541823546568	0	PPP1R10
AMD1	8.60423101755131e-09	0.292514502546843	0.418	0.464	0.000180800706371806	0	AMD1
CMC2	2.17880616105147e-08	0.293632466779964	0.279	0.288	0.000457832538621746	0	CMC2
CENPC	3.59399148910041e-08	0.323583506439366	0.281	0.289	0.00075520543160467	0	CENPC
DDX6	1.63828214749245e-07	0.277458550174881	0.369	0.402	0.00344252227652588	0	DDX6
FAM89B	4.70336513425971e-07	0.32406426315232	0.406	0.465	0.00988318115661993	0	FAM89B
BCAS2	5.05978408402499e-07	0.316969826168991	0.328	0.359	0.0106321242957617	0	BCAS2
CSRNP1	5.99545971419488e-07	0.309915620669066	0.289	0.304	0.0125982594974377	0	CSRNP1
RNF149	1.22284492617418e-06	0.261223314897573	0.317	0.33	0.0256956404336981	0	RNF149
RAP1A	3.46170909800522e-06	0.265077471388777	0.425	0.49	0.0727408932763837	0	RAP1A
HBP1	7.27621217249778e-06	0.306990946841297	0.268	0.283	0.152895046380696	0	HBP1
RPL22L1	7.30070228297126e-06	0.255584150598361	0.425	0.482	0.153409657072075	0	RPL22L1
KMT2A	1.01892990032617e-05	0.273378591009774	0.375	0.411	0.214107739955537	0	KMT2A
DDIT3	1.21824535030401e-05	0.30681393947965	0.261	0.27	0.255989895459381	0	DDIT3
SP100	1.74705995647368e-05	0.250051042857957	0.479	0.558	0.367109708653813	0	SP100
MIER1	4.68728081604504e-05	0.280368756603589	0.402	0.458	0.984938317875545	0	MIER1
TMF1	5.60626154722243e-05	0.3356552049409	0.316	0.351	1	0	TMF1
KDSR	5.82678033856552e-05	0.339369697779465	0.237	0.252	1	0	KDSR
THUMPD1	7.38870105585845e-05	0.272443852606838	0.328	0.358	1	0	THUMPD1
NKTR	0.000108202231198425	0.279791980848253	0.327	0.352	1	0	NKTR
COQ10B	0.000132634992785142	0.277456786112999	0.273	0.294	1	0	COQ10B
TRIM22	0.000144449100072456	0.294092195973376	0.247	0.257	1	0	TRIM22
C6orf48	0.000147350243978008	0.292425307467	0.29	0.315	1	0	C6orf48
CLK1	0.000171005868924538	0.284303313644381	0.312	0.34	1	0	CLK1
BAX	0.000206780025641916	0.278465444398193	0.37	0.48	1	0	BAX
TRMT10C	0.000323868410870289	0.299614392464039	0.269	0.293	1	0	TRMT10C
MGAT4A	0.000434929840775453	0.273426992363981	0.246	0.257	1	0	MGAT4A
ORMDL1	0.00329852002947924	0.269870792106835	0.354	0.407	1	0	ORMDL1
TMPO	0.00382532677123803	0.252265930113117	0.244	0.258	1	0	TMPO
REST	0.00577510680036181	0.270409478223172	0.309	0.343	1	0	REST
C1orf56	0.00925232534041179	0.282753535473069	0.265	0.285	1	0	C1orf56
GZMK	0	3.06651041423943	0.825	0.148	0	1	GZMK
CCL5	0	2.86561021813622	0.98	0.258	0	1	CCL5
CCL4	0	2.40990661356915	0.885	0.386	0	1	CCL4
GZMA1	0	2.36731444749532	0.916	0.206	0	1	GZMA
CST7	0	2.18134224570936	0.818	0.2	0	1	CST7
GZMH	0	2.14467509687459	0.558	0.077	0	1	GZMH
CD8A	0	2.08027267226015	0.499	0.048	0	1	CD8A
DUSP21	0	2.04236558738418	0.857	0.409	0	1	DUSP2
NKG7	0	2.01396661791016	0.796	0.136	0	1	NKG7
CD8B	0	1.91496912396573	0.419	0.038	0	1	CD8B
IFNG	0	1.88326132090921	0.282	0.052	0	1	IFNG
IL321	0	1.83671034040923	0.966	0.42	0	1	IL32
TRBC21	0	1.77893592383899	0.816	0.271	0	1	TRBC2
CD3D1	0	1.71004138712039	0.809	0.245	0	1	CD3D
CD21	0	1.68331299527114	0.846	0.274	0	1	CD2
TRAC1	0	1.68290535400235	0.824	0.274	0	1	TRAC
CD3G1	0	1.66753953219173	0.751	0.217	0	1	CD3G
CXCR41	0	1.64022928707135	0.911	0.524	0	1	CXCR4
APOBEC3G	0	1.59942761972296	0.589	0.224	0	1	APOBEC3G
CD3E1	0	1.58692254422647	0.758	0.234	0	1	CD3E
CD691	0	1.55167035748408	0.885	0.394	0	1	CD69
GZMM1	0	1.5195848904025	0.553	0.137	0	1	GZMM
TNF1	0	1.51086626561495	0.42	0.164	0	1	TNF
CCL4L2	0	1.48194191499822	0.487	0.237	0	1	CCL4L2
PTPRC1	0	1.42715149963818	0.958	0.575	0	1	PTPRC
TUBA4A1	0	1.42152953324547	0.684	0.378	0	1	TUBA4A
CTSW	0	1.3700969765894	0.582	0.137	0	1	CTSW
TRBC11	0	1.34875858304037	0.513	0.181	0	1	TRBC1
ZFP36L21	0	1.34726923701869	0.944	0.808	0	1	ZFP36L2
HCST1	0	1.30316425357476	0.854	0.491	0	1	HCST
CORO1A1	0	1.3016794754599	0.84	0.484	0	1	CORO1A
CD521	0	1.29460497358433	0.853	0.451	0	1	CD52
RUNX31	0	1.28160894206859	0.465	0.159	0	1	RUNX3
LCK1	0	1.26047804672957	0.557	0.179	0	1	LCK
TSC22D31	0	1.24772056869548	0.898	0.747	0	1	TSC22D3
RARRES31	0	1.18392775569747	0.675	0.428	0	1	RARRES3
TAGAP1	0	1.17267203557195	0.582	0.319	0	1	TAGAP
RGS11	0	1.16538079107917	0.484	0.3	0	1	RGS1
ARL4C1	0	1.1624618669633	0.726	0.42	0	1	ARL4C
SAMD3	0	1.15874495637144	0.362	0.08	0	1	SAMD3
RAC21	0	1.15736677997772	0.755	0.433	0	1	RAC2
TNFSF9	0	1.15581204466231	0.281	0.117	0	1	TNFSF9
UBE2S1	0	1.14954736943725	0.555	0.423	0	1	UBE2S
STK17A1	0	1.14667396791322	0.662	0.415	0	1	STK17A
SH2D1A	0	1.14066972096658	0.325	0.079	0	1	SH2D1A
CD481	0	1.13600333396375	0.769	0.436	0	1	CD48
SRSF71	0	1.12495969174339	0.751	0.686	0	1	SRSF7
ITM2C	0	1.11638738992858	0.373	0.189	0	1	ITM2C
IL2RG1	0	1.1127458148787	0.556	0.259	0	1	IL2RG
ISG201	0	1.10710810008799	0.545	0.295	0	1	ISG20
ID2	0	1.08993651530423	0.561	0.435	0	1	ID2
RGCC1	0	1.06182991622158	0.729	0.468	0	1	RGCC
KIAA15511	0	1.06029126363732	0.547	0.372	0	1	KIAA1551
SKAP11	0	1.05919171037234	0.448	0.16	0	1	SKAP1
TERF2IP1	0	1.05661624000352	0.682	0.636	0	1	TERF2IP
EZR1	0	1.05562726346205	0.682	0.481	0	1	EZR
ETS11	0	1.05150950545896	0.597	0.34	0	1	ETS1
LEPROTL11	0	1.04696592915372	0.646	0.445	0	1	LEPROTL1
KLRG1	0	1.04140822364834	0.268	0.064	0	1	KLRG1
ACAP11	0	1.03706643304071	0.479	0.22	0	1	ACAP1
EVL1	0	1.02986730648103	0.567	0.352	0	1	EVL
TNFAIP31	0	1.02882512495306	0.534	0.333	0	1	TNFAIP3
TENT5C1	0	1.01526807189563	0.374	0.148	0	1	TENT5C
STK17B1	0	1.01158099980134	0.711	0.495	0	1	STK17B
PPP2R5C1	0	1.00183278967713	0.505	0.364	0	1	PPP2R5C
BTG11	0	0.998442544517459	0.979	0.894	0	1	BTG1
PTPN71	0	0.998148200511996	0.348	0.143	0	1	PTPN7
DUSP4	0	0.994612751502153	0.266	0.108	0	1	DUSP4
CYTIP1	0	0.988184802012285	0.691	0.439	0	1	CYTIP
HLA-C1	0	0.988045039932067	0.991	0.962	0	1	HLA-C
SLA1	0	0.986811282581016	0.475	0.286	0	1	SLA
HLA-A1	0	0.985220658275482	0.995	0.971	0	1	HLA-A
CLEC2D1	0	0.98082471887013	0.416	0.167	0	1	CLEC2D
IL7R1	0	0.978510678472837	0.536	0.255	0	1	IL7R
DDIT41	0	0.977516861868411	0.75	0.571	0	1	DDIT4
PRDM11	0	0.976753338058484	0.44	0.249	0	1	PRDM1
RHOH1	0	0.976574742576202	0.492	0.237	0	1	RHOH
IRF11	0	0.972454557966838	0.761	0.596	0	1	IRF1
CD961	0	0.971787221305975	0.357	0.116	0	1	CD96
GZMB	0	0.967859085093102	0.25	0.06	0	1	GZMB
GBP51	0	0.964972799815729	0.328	0.137	0	1	GBP5
TBC1D10C1	0	0.960930512188893	0.394	0.166	0	1	TBC1D10C
OASL	0	0.952551238180056	0.284	0.11	0	1	OASL
FYN1	0	0.948294215109861	0.405	0.228	0	1	FYN
ARHGDIB1	0	0.943998409042584	0.892	0.769	0	1	ARHGDIB
ARPC5L	0	0.943192805464775	0.555	0.424	0	1	ARPC5L
LCP11	0	0.93774452379445	0.703	0.463	0	1	LCP1
RBM381	0	0.93694546320343	0.38	0.195	0	1	RBM38
PYHIN1	0	0.930260526188621	0.282	0.084	0	1	PYHIN1
STK41	0	0.930006763837894	0.665	0.487	0	1	STK4
TRAT11	0	0.92923900574204	0.314	0.107	0	1	TRAT1
LAT1	0	0.926197778595817	0.383	0.154	0	1	LAT
SOCS11	0	0.925393316499198	0.481	0.264	0	1	SOCS1
CXCR3	0	0.916032545267044	0.291	0.085	0	1	CXCR3
HLA-B1	0	0.914864406467397	0.997	0.963	0	1	HLA-B
SPOCK21	0	0.901339235876162	0.413	0.167	0	1	SPOCK2
CD271	0	0.899286576175689	0.268	0.097	0	1	CD27
RHOF1	0	0.894070239155119	0.341	0.145	0	1	RHOF
HOPX	0	0.882900081859044	0.329	0.119	0	1	HOPX
SEPT11	0	0.878376264701465	0.394	0.212	0	1	SEPT1
EMB1	0	0.877048543628341	0.422	0.238	0	1	EMB
ALOX5AP1	0	0.875153082873217	0.536	0.324	0	1	ALOX5AP
ARAP2	0	0.855593050288296	0.288	0.126	0	1	ARAP2
PSMB9	0	0.842345456586014	0.648	0.563	0	1	PSMB9
IKZF3	0	0.836333519786951	0.274	0.093	0	1	IKZF3
PRF1	0	0.818624471690925	0.287	0.066	0	1	PRF1
SIT1	0	0.816904581713813	0.267	0.088	0	1	SIT1
FYB11	0	0.795140991210267	0.616	0.405	0	1	FYB1
TC2N	0	0.786308436514344	0.26	0.092	0	1	TC2N
MATK	0	0.76966084240416	0.258	0.08	0	1	MATK
CD2471	0	0.769648951756916	0.396	0.157	0	1	CD247
CALM11	0	0.715360759094971	0.964	0.964	0	1	CALM1
KLF61	0	0.711547022870231	0.836	0.806	0	1	KLF6
RPL281	0	0.703651360842553	0.998	0.995	0	1	RPL28
B2M1	0	0.702739104163431	1	0.999	0	1	B2M
CD71	0	0.699969086143338	0.363	0.168	0	1	CD7
HSPA81	0	0.680746953316067	0.883	0.88	0	1	HSPA8
RPS291	0	0.6525215646233	0.981	0.971	0	1	RPS29
TMSB4X1	0	0.645153783294043	0.997	0.994	0	1	TMSB4X
PFN1	0	0.629376821805676	0.951	0.937	0	1	PFN1
MYL12A1	0	0.621602280846034	0.927	0.929	0	1	MYL12A
SH3BGRL3	0	0.592080376042819	0.961	0.916	0	1	SH3BGRL3
SARAF1	0	0.589540880189487	0.802	0.797	0	1	SARAF
RPS31	0	0.58649146428965	0.995	0.989	0	1	RPS3
HLA-E1	0	0.578608265198411	0.954	0.916	0	1	HLA-E
CD371	0	0.575671203230716	0.704	0.5	0	1	CD37
DDX51	0	0.573348337840398	0.871	0.898	0	1	DDX5
RPS15A1	0	0.552234421077973	0.993	0.99	0	1	RPS15A
RPS271	0	0.546727454709477	0.993	0.992	0	1	RPS27
H3F3B	0	0.524792461279235	0.978	0.984	0	1	H3F3B
PNRC11	0	0.521491700717946	0.918	0.935	0	1	PNRC1
JUND1	0	0.513225422850741	0.939	0.941	0	1	JUND
RPS191	0	0.501854871506283	0.992	0.989	0	1	RPS19
CFL1	0	0.487368781171513	0.921	0.93	0	1	CFL1
RPL23A1	0	0.472289546771675	0.976	0.981	0	1	RPL23A
RPS261	0	0.464154283681824	0.984	0.983	0	1	RPS26
EIF11	0	0.435519468722625	0.984	0.986	0	1	EIF1
RPSA1	0	0.433088580095053	0.956	0.953	0	1	RPSA
RPL13A1	0	0.417826751874615	0.977	0.982	0	1	RPL13A
SRGN1	0	0.394973004587421	0.945	0.774	0	1	SRGN
RPS71	0	0.350168851151755	0.992	0.989	0	1	RPS7
RPL131	0	0.343782092070994	0.998	0.998	0	1	RPL13
RPL141	0	0.332563078097637	0.988	0.989	0	1	RPL14
RPLP21	0	0.330280301570427	0.991	0.993	0	1	RPLP2
RPS22	0	0.325612912938163	0.993	0.99	0	1	RPS2
RPS121	0	0.31723886064704	0.997	0.996	0	1	RPS12
RPL411	0	0.315839754699608	0.999	0.998	0	1	RPL41
RPS151	0	0.315573992118283	0.991	0.993	0	1	RPS15
RPS141	0	0.306853354715955	0.996	0.994	0	1	RPS14
RPS251	3.13725555361195e-306	0.291526904992171	0.988	0.991	6.5923150948048e-302	1	RPS25
PARP8	2.24050256841742e-297	0.820099847922972	0.277	0.124	4.70796804701553e-293	1	PARP8
PTPN22	1.95820127191638e-296	0.748363197537002	0.252	0.104	4.1147683326779e-292	1	PTPN22
GIMAP71	1.18656947963054e-292	0.706278201568297	0.612	0.411	2.49333844754765e-288	1	GIMAP7
DNAJB11	7.08489107212757e-286	0.928397779310433	0.613	0.501	1.48874816098617e-281	1	DNAJB1
CD531	1.55628108025781e-283	0.741730171704486	0.575	0.43	3.27021343394573e-279	1	CD53
ITM2A1	3.94660512794115e-282	0.872095972195895	0.515	0.338	8.29300135534273e-278	1	ITM2A
RNF19A1	1.12351792591166e-278	0.962847959083434	0.501	0.372	2.36084821771818e-274	1	RNF19A
CLEC2B	6.9354631010347e-278	0.916947395326743	0.567	0.448	1.45734886142042e-273	1	CLEC2B
SYTL3	4.92235830536303e-276	0.744385901044304	0.259	0.113	1.03433515070593e-271	1	SYTL3
HLA-F1	2.86590431029402e-273	0.841432120501459	0.588	0.513	6.02212472722082e-269	1	HLA-F
PSME1	3.52336764276624e-271	0.616383216094207	0.767	0.802	7.40365242774469e-267	1	PSME1
LIMD21	4.69484461174416e-269	0.782479044157797	0.511	0.361	9.865276982658e-265	1	LIMD2
TXNIP1	7.42959385979951e-262	0.710050726061594	0.813	0.775	1.56118055775967e-257	1	TXNIP
ITGB2	8.15303051374948e-257	0.631877273842003	0.593	0.411	1.71319630185418e-252	1	ITGB2
CDC42SE21	2.03880001661678e-256	0.85298220059502	0.449	0.312	4.28413047491683e-252	1	CDC42SE2
ICAM31	4.64774873894376e-256	0.757147946092107	0.434	0.279	9.76631442514252e-252	1	ICAM3
YWHAZ1	3.27386491694029e-255	0.619667419236256	0.739	0.761	6.87937234996663e-251	1	YWHAZ
GNG2	4.86594951856641e-254	0.768113736489685	0.294	0.147	1.02248197233636e-249	1	GNG2
CD441	1.95214570676596e-253	0.696128573358154	0.633	0.536	4.1020437736273e-249	1	CD44
RPL36AL1	4.75124999703215e-246	0.383222898057408	0.913	0.948	9.98380161876366e-242	1	RPL36AL
SUB11	7.02717347537267e-241	0.60655210790275	0.735	0.78	1.47661996238006e-236	1	SUB1
IER2	1.90344487366491e-239	0.619929448794258	0.793	0.772	3.99970871303208e-235	1	IER2
UBC	3.75535937052075e-235	0.352554676435303	0.963	0.969	7.89113664527526e-231	1	UBC
LYAR	2.35353784754874e-234	0.970564156556913	0.372	0.244	4.94548907905416e-230	1	LYAR
ITGA41	3.59375235945707e-215	0.822275958838467	0.359	0.223	7.55155183292714e-211	1	ITGA4
ANXA11	3.81762991492721e-213	0.594246010131884	0.875	0.862	8.02198574023655e-209	1	ANXA1
DNAJA11	5.91888897435638e-213	0.771005543597213	0.729	0.754	1.24373614018151e-208	1	DNAJA1
OXNAD11	6.13975768978766e-213	0.64557268506004	0.254	0.122	1.29014728335508e-208	1	OXNAD1
GMFG1	2.48863399733687e-212	0.624670342896631	0.649	0.56	5.22936661860396e-208	1	GMFG
LSP1	6.32175937318154e-212	0.642220083356799	0.541	0.408	1.32839129708664e-207	1	LSP1
APBB1IP1	5.92873532415447e-210	0.738586576062748	0.478	0.361	1.24580515366458e-205	1	APBB1IP
BIN21	2.50493329479965e-195	0.748415121635954	0.349	0.22	5.26361633236251e-191	1	BIN2
DDX241	7.18338947820574e-192	0.609362394310288	0.707	0.751	1.50944563105537e-187	1	DDX24
GPSM31	1.49382864661564e-190	0.647488807348285	0.533	0.439	3.13898213513345e-186	1	GPSM3
CYTOR	4.3404978726808e-189	0.865902674016561	0.409	0.302	9.12068817986416e-185	1	CYTOR
H2AFZ1	4.69090106098076e-188	0.675590518632945	0.736	0.781	9.85699039943888e-184	1	H2AFZ
LBH1	4.73738031336171e-181	0.696261154838054	0.424	0.299	9.95465725246697e-177	1	LBH
TRAF3IP31	1.39114971475408e-179	0.682701829200582	0.313	0.185	2.92322289561275e-175	1	TRAF3IP3
LTB1	4.40898498370221e-179	0.332167037376826	0.475	0.291	9.26460014625345e-175	1	LTB
SLC38A11	3.10735278311812e-178	0.639125072320701	0.257	0.137	6.52948040316611e-174	1	SLC38A1
RNF2131	2.30030033785365e-175	0.815344425004854	0.495	0.431	4.83362109993188e-171	1	RNF213
NCL1	1.40431531864144e-166	0.533070680040533	0.783	0.845	2.95088777906126e-162	1	NCL
CNOT6L1	2.48421935970905e-166	0.796545273505951	0.394	0.289	5.22009014055663e-162	1	CNOT6L
IKZF11	4.0059914649034e-166	0.68690537015397	0.333	0.212	8.4177898652015e-162	1	IKZF1
OCIAD21	4.7329694229546e-164	0.66850601268634	0.393	0.279	9.94538864845449e-160	1	OCIAD2
UBB	1.18201423809525e-161	0.409041448181767	0.862	0.911	2.48376651850954e-157	1	UBB
RORA1	2.20232994370983e-161	0.691922122305297	0.359	0.239	4.62775591071747e-157	1	RORA
PIP4K2A1	1.48116663964354e-160	0.76707610641246	0.405	0.315	3.11237545988297e-156	1	PIP4K2A
AES1	1.93859993003565e-158	0.610427005859161	0.613	0.617	4.07358003298392e-154	1	AES
RPS211	2.16547110183955e-154	0.269254294286179	0.931	0.96	4.55030442629545e-150	1	RPS21
JUNB1	2.64809011172731e-154	0.496314573542944	0.897	0.899	5.5644317517726e-150	1	JUNB
EML41	4.67334067908151e-154	0.722391956879664	0.465	0.389	9.82009076895397e-150	1	EML4
CASP81	1.27712933324412e-153	0.711739591052517	0.288	0.177	2.68363186794586e-149	1	CASP8
APOBEC3C	5.97760105894853e-152	0.846052925500134	0.311	0.209	1.25607331051686e-147	1	APOBEC3C
CYBA	6.97681741264866e-152	0.275069691601094	0.88	0.751	1.46603864291986e-147	1	CYBA
DOK21	3.07018297996166e-151	0.693440324272909	0.386	0.281	6.45137549579343e-147	1	DOK2
RSRP11	3.07444727937828e-150	0.678158386933242	0.586	0.581	6.46033606815759e-146	1	RSRP1
PDCD41	6.27181711748643e-150	0.750073161959568	0.476	0.411	1.31789693089742e-145	1	PDCD4
GIMAP41	2.81103149550399e-148	0.694637131490907	0.483	0.391	5.90682048150254e-144	1	GIMAP4
SAMSN11	9.68982683925516e-147	0.545023526387883	0.466	0.341	2.03612331373269e-142	1	SAMSN1
TMA71	1.27070766774522e-146	0.419971702716753	0.786	0.867	2.67013802223302e-142	1	TMA7
KLRB11	4.38312828190927e-145	0.605609299251576	0.263	0.141	9.21026745877595e-141	1	KLRB1
CDKN2D1	1.5231858755974e-142	0.697400568086246	0.411	0.316	3.20067048039283e-138	1	CDKN2D
PTGER41	5.2499652381156e-141	0.7080217991231	0.401	0.299	1.10317519548523e-136	1	PTGER4
PIK3R11	3.77702658062615e-140	0.81529416586359	0.481	0.419	7.93666595386972e-136	1	PIK3R1
IL10RA1	3.26123610355022e-139	0.742413588512965	0.338	0.239	6.85283542439009e-135	1	IL10RA
MBP1	2.12619944738534e-138	0.685448327297819	0.418	0.331	4.46778289879082e-134	1	MBP
ARPC2	2.57652309661113e-136	0.358628304768739	0.845	0.869	5.41404798290897e-132	1	ARPC2
HERPUD1	5.43001403893978e-136	0.483546576774209	0.668	0.667	1.14100885000242e-131	1	HERPUD1
LINC00623	1.70768910043791e-133	0.63261504295965	0.252	0.153	3.58836710675019e-129	1	LINC00623
TOB11	1.75378997477223e-133	0.903881933395172	0.431	0.365	3.68523887398889e-129	1	TOB1
EEF1D1	2.31870526763835e-132	0.292928284756417	0.89	0.941	4.87229537888847e-128	1	EEF1D
HNRNPDL1	1.44867318668209e-128	0.440133227389555	0.735	0.819	3.04409696717508e-124	1	HNRNPDL
COTL1	2.85534197025422e-128	0.520256387898284	0.602	0.528	5.99993008209518e-124	1	COTL1
TTC39C1	3.15799689456474e-128	0.625869721377315	0.254	0.155	6.6358988745489e-124	1	TTC39C
JAK11	7.74120664488124e-127	0.566672712626569	0.606	0.645	1.6266597522889e-122	1	JAK1
BRD21	8.88250961182612e-123	0.824861340006001	0.462	0.426	1.86648174473302e-118	1	BRD2
C12orf75	1.94177016193741e-121	0.268770485136541	0.413	0.284	4.08024164127908e-117	1	C12orf75
TGFB1	2.67900726138563e-121	0.666366969660237	0.508	0.491	5.62939795834962e-117	1	TGFB1
TNFAIP81	5.05445335332543e-121	0.639212165377661	0.413	0.332	1.06209228313427e-116	1	TNFAIP8
SYNE21	9.82064205661676e-117	0.593840187442748	0.416	0.324	2.06361151535688e-112	1	SYNE2
SH3KBP11	1.05175524593797e-116	0.713467509083182	0.398	0.333	2.21005329828945e-112	1	SH3KBP1
RPL27A1	3.19387921870563e-112	0.298397073000103	0.882	0.928	6.71129840226614e-108	1	RPL27A
C9orf781	7.04734591929995e-112	0.691121685673784	0.497	0.493	1.4808587980225e-107	1	C9orf78
RPS201	1.25439629392736e-110	0.25083199681111	0.893	0.94	2.63586293242956e-106	1	RPS20
CKLF1	2.01758916429123e-110	0.659089553362053	0.495	0.462	4.23956011092517e-106	1	CKLF
ADGRE51	1.90761043484593e-107	0.672576581474432	0.341	0.261	4.00846180674175e-103	1	ADGRE5
MYL12B	3.92363001205496e-107	0.283428311718833	0.859	0.9	8.2447237443311e-103	1	MYL12B
CCND31	6.00857298007382e-107	0.619729823705223	0.392	0.325	1.26258144030291e-102	1	CCND3
EMP3	2.10398126085056e-106	0.394272705866419	0.73	0.718	4.42109582342528e-102	1	EMP3
PPP1R21	1.07014170455945e-103	0.676924316114598	0.513	0.513	2.24868876379077e-99	1	PPP1R2
PDE4B1	1.09372143760692e-103	0.659612341950545	0.355	0.272	2.29823685684342e-99	1	PDE4B
ELF11	1.52691327971844e-103	0.572981409551396	0.581	0.589	3.20850287467235e-99	1	ELF1
CRYBG11	7.54830622356222e-103	0.547827345445183	0.314	0.221	1.58612558675713e-98	1	CRYBG1
ORAI11	1.68957194628897e-102	0.667617538885923	0.33	0.256	3.550297530737e-98	1	ORAI1
ARHGEF11	1.18246462171594e-101	0.629069007790084	0.309	0.23	2.4847129096117e-97	1	ARHGEF1
SRSF2	7.65331878034959e-101	0.710481223022432	0.524	0.551	1.60819187531486e-96	1	SRSF2
SYNRG1	3.38042640680606e-100	0.664772848339371	0.3	0.221	7.10329000862157e-96	1	SYNRG
ABRACL1	1.22385245485032e-99	0.605949328332796	0.471	0.439	2.57168116337698e-95	1	ABRACL
GPR651	5.54406626090181e-98	0.620522759051099	0.314	0.231	1.1649746434033e-93	1	GPR65
SEPT7	1.41356417298422e-94	0.33026172473408	0.781	0.845	2.97032239669173e-90	1	SEPT7
ARF61	6.03979429423168e-94	0.644560515870529	0.448	0.423	1.2691419750469e-89	1	ARF6
JMJD6	2.56852025935247e-88	0.725244955412906	0.283	0.217	5.39723162097734e-84	1	JMJD6
UBALD21	9.49903643452728e-88	0.568695343651192	0.494	0.484	1.99603252598722e-83	1	UBALD2
IQGAP21	3.06559014482696e-86	0.576555130502318	0.347	0.273	6.44172457132488e-82	1	IQGAP2
RBM8A1	8.24601435368922e-86	0.521301770494594	0.605	0.679	1.73273499614072e-81	1	RBM8A
NPM11	4.5317778643189e-83	0.30723741767622	0.837	0.897	9.5226248262933e-79	1	NPM1
FUS1	7.30433321274903e-83	0.539881649778683	0.617	0.695	1.53485953799495e-78	1	FUS
HNRNPA2B1	1.74142203813532e-82	0.30938391674899	0.815	0.893	3.65925012873375e-78	1	HNRNPA2B1
ABHD17A	1.94936943752164e-81	0.615426287208602	0.44	0.429	4.09620999906422e-77	1	ABHD17A
KIF2A1	1.61271621673253e-78	0.673705919635809	0.361	0.314	3.38880058622007e-74	1	KIF2A
EIF51	6.041532639228e-77	0.523229774391993	0.588	0.649	1.26950725348098e-72	1	EIF5
GTF2B1	1.06484247928681e-75	0.641247982770723	0.441	0.418	2.23755350172537e-71	1	GTF2B
RBM391	1.59628748594759e-75	0.44570895074951	0.645	0.737	3.35427889422167e-71	1	RBM39
KMT2E1	4.86988194113385e-75	0.554226767468111	0.55	0.599	1.02330829229046e-70	1	KMT2E
SSR21	5.10672689186503e-75	0.416019424983473	0.646	0.748	1.0730765217876e-70	1	SSR2
YPEL51	1.98233555289899e-74	0.594523402073102	0.501	0.52	4.16548169730664e-70	1	YPEL5
ANKRD121	3.3661570798848e-71	0.483063561475341	0.593	0.652	7.07330587196193e-67	1	ANKRD12
CHST12	1.43133731898682e-70	0.615600759767877	0.267	0.207	3.00766910838701e-66	1	CHST12
VAMP21	4.21265842349187e-70	0.538642464781734	0.528	0.567	8.85205914528346e-66	1	VAMP2
TSPYL21	4.89356580451477e-66	0.717000190916506	0.289	0.231	1.02828498250269e-61	1	TSPYL2
HSP90AA1	2.44229688797949e-65	0.250816684023041	0.863	0.922	5.13199845071131e-61	1	HSP90AA1
RPS4Y11	4.21494456649758e-64	0.27007133131878	0.768	0.787	8.85686301758137e-60	1	RPS4Y1
AMD11	2.0860390390964e-63	0.683735120481978	0.447	0.458	4.38339383285327e-59	1	AMD1
CITED21	4.92967341605649e-63	0.675459068774438	0.421	0.394	1.03587227491595e-58	1	CITED2
EVI2B1	1.660785090755e-62	0.488722749717398	0.404	0.353	3.48980771120349e-58	1	EVI2B
CNN21	5.03466911672295e-61	0.592513638881747	0.334	0.293	1.05793502149699e-56	1	CNN2
TSTD11	1.3765923083909e-59	0.537910495918674	0.329	0.278	2.8926334176218e-55	1	TSTD1
TRIR	3.88605829959355e-58	0.404670630391543	0.624	0.737	8.16577430493592e-54	1	TRIR
SNRPD21	5.36298897855825e-58	0.385835794592824	0.64	0.749	1.12692487406445e-53	1	SNRPD2
SMCHD11	7.38260956147923e-57	0.565037991726533	0.417	0.403	1.55130774715363e-52	1	SMCHD1
SON	9.15802336684204e-56	0.325162293620815	0.704	0.821	1.92437545007452e-51	1	SON
BTG21	1.18662916138801e-55	0.362078114934818	0.634	0.662	2.49346385682463e-51	1	BTG2
SLFN51	1.78405931819474e-55	0.572995402127017	0.294	0.243	3.74884384532261e-51	1	SLFN5
CDK2AP2	2.59879533627221e-55	0.649462647979975	0.376	0.362	5.46084864010879e-51	1	CDK2AP2
TPM3	1.16560086237754e-53	0.285577435542129	0.729	0.752	2.44927709211393e-49	1	TPM3
CIB11	4.69240194672581e-53	0.469748646932754	0.55	0.623	9.86014421065494e-49	1	CIB1
SEPT61	1.05869553344355e-52	0.527120276578959	0.346	0.31	2.22463692442493e-48	1	SEPT6
CD99	8.65914562439897e-52	0.281085809509122	0.768	0.822	1.81954627005496e-47	1	CD99
MCL11	8.865201744596e-52	0.465421867507869	0.595	0.654	1.86284484259196e-47	1	MCL1
RSBN11	9.9935234528783e-52	0.575643879394095	0.306	0.262	2.09993908315332e-47	1	RSBN1
PTP4A2	2.57026939339289e-49	0.553150143946546	0.477	0.527	5.40090707633649e-45	1	PTP4A2
FAM107B1	1.56570391534795e-46	0.425865788662973	0.485	0.485	3.29001363732064e-42	1	FAM107B
BUB31	8.7869682084616e-45	0.591590596120381	0.366	0.361	1.84640562964404e-40	1	BUB3
SET	1.75117754159309e-44	0.346502861984146	0.665	0.775	3.67974936814956e-40	1	SET
DOCK81	1.16867882568236e-41	0.522033984110609	0.292	0.255	2.45574481640635e-37	1	DOCK8
PSME2	4.44801066669574e-41	0.402553184928565	0.563	0.629	9.34660481392777e-37	1	PSME2
PAXX	6.71502478110129e-41	0.582801415977833	0.347	0.338	1.41102815725281e-36	1	PAXX
RBM251	3.42598577271882e-40	0.493346065420986	0.535	0.619	7.19902390421406e-36	1	RBM25
KPNA2	6.03310420725198e-40	0.576097701037462	0.262	0.226	1.26773618706986e-35	1	KPNA2
CCND21	6.2003772946155e-40	0.530435945690015	0.323	0.298	1.30288528091755e-35	1	CCND2
LY6E	1.00142575738559e-39	0.370626750265229	0.551	0.576	2.10429594399434e-35	1	LY6E
JPT11	1.63489966866526e-38	0.508820436985496	0.401	0.404	3.4354146737663e-34	1	JPT1
TAF1D1	5.20098586165597e-38	0.482813686541883	0.485	0.539	1.09288315910977e-33	1	TAF1D
TUBB4B	4.90004103875849e-37	0.593240727604139	0.501	0.568	1.02964562347432e-32	1	TUBB4B
REL	9.99503770528384e-37	0.397311937599867	0.487	0.493	2.10025727301129e-32	1	REL
IDH2	1.98201210498913e-36	0.561289000530503	0.269	0.242	4.16480203621366e-32	1	IDH2
PIK3IP11	2.10185052075718e-36	0.424466994992289	0.276	0.232	4.41661849926707e-32	1	PIK3IP1
OPTN1	1.48857322656343e-35	0.520613609088632	0.34	0.325	3.12793892097775e-31	1	OPTN
KLF131	1.89068742363827e-35	0.546279750949122	0.384	0.396	3.9729014832911e-31	1	KLF13
CREM1	1.00067102684368e-34	0.564041642065401	0.409	0.408	2.10271002870663e-30	1	CREM
PLP2	4.33317645439948e-34	0.532991532781813	0.472	0.513	9.10530368362963e-30	1	PLP2
GCC21	1.22825644425449e-33	0.569314347663787	0.424	0.452	2.58093526631195e-29	1	GCC2
RSRC21	2.14908810719056e-33	0.499342341689584	0.5	0.574	4.51587883963953e-29	1	RSRC2
NR4A2	1.28098429516907e-32	0.438058852146173	0.444	0.435	2.69173229943876e-28	1	NR4A2
SFPQ1	5.06523989911562e-32	0.43856163074175	0.551	0.647	1.06435886000116e-27	1	SFPQ
PRPF38B1	5.22490761411478e-32	0.574381198633802	0.414	0.445	1.09790983695394e-27	1	PRPF38B
SRRM1	3.37496956581317e-31	0.386479465166479	0.596	0.72	7.09182354864322e-27	1	SRRM1
YWHAB	3.88120361351591e-31	0.264899380664469	0.736	0.852	8.15557315308099e-27	1	YWHAB
CDKN1B1	1.21199262296046e-30	0.513368669591534	0.37	0.376	2.54676009862681e-26	1	CDKN1B
SMAP21	2.8956109644635e-30	0.357542526115636	0.437	0.422	6.08454731962714e-26	1	SMAP2
ZC3HAV11	1.63103175570772e-29	0.475824804045938	0.307	0.286	3.42728702826863e-25	1	ZC3HAV1
HMGB2	4.1659080507332e-29	0.408326609721085	0.408	0.425	8.75382258700568e-25	1	HMGB2
G3BP21	9.65590278739466e-29	0.540262518065006	0.42	0.46	2.02899485271524e-24	1	G3BP2
PPP1CA	1.86795200425142e-28	0.51642494739579	0.415	0.458	3.9251275465335e-24	1	PPP1CA
PPP1R18	4.6987777131746e-28	0.534444659304363	0.341	0.347	9.87354160869379e-24	1	PPP1R18
HIGD2A1	3.11638166133285e-27	0.385911454753737	0.547	0.642	6.54845278495873e-23	1	HIGD2A
CMC21	1.39088191671304e-26	0.541858700003554	0.293	0.285	2.92266017158912e-22	1	CMC2
DUSP51	1.77173294862132e-26	0.433269395294428	0.284	0.257	3.72294244493797e-22	1	DUSP5
WIPF1	4.88492508653997e-26	0.521678639461933	0.295	0.284	1.02646930843464e-21	1	WIPF1
GSTK11	8.50476089264907e-26	0.374432602677751	0.53	0.628	1.78710540637235e-21	1	GSTK1
SRSF3	6.12735213449066e-25	0.42643717859711	0.552	0.669	1.28754050402052e-20	1	SRSF3
PBXIP11	9.05232563113462e-25	0.449659703313049	0.267	0.242	1.90216518487032e-20	1	PBXIP1
AC058791.11	1.09107653862163e-23	0.46493371703497	0.264	0.239	2.29267913060563e-19	1	AC058791.1
GTF3A1	1.23400192984777e-23	0.46435024662017	0.462	0.534	2.59300825518913e-19	1	GTF3A
RAP1B	2.9407321958664e-23	0.351786932154824	0.538	0.655	6.17936056317406e-19	1	RAP1B
DNAJC1	2.29588701447637e-22	0.583267626006522	0.347	0.371	4.82434738351921e-18	1	DNAJC1
CSK1	5.25142228109694e-22	0.472285999898215	0.267	0.253	1.1034813639269e-17	1	CSK
HCLS11	7.07025777156863e-22	0.381006680143144	0.352	0.348	1.48567326553972e-17	1	HCLS1
BTG31	8.34530299598953e-22	0.536475072745436	0.343	0.357	1.75359851854728e-17	1	BTG3
ATP5IF1	3.00743786008601e-21	0.3577968245537	0.554	0.676	6.31952917539874e-17	1	ATP5IF1
GYPC1	2.69148903031471e-20	0.378259957964289	0.477	0.524	5.6556258994003e-16	1	GYPC
FNBP11	2.68395818310441e-19	0.481906235507129	0.32	0.326	5.63980133015729e-15	1	FNBP1
SF11	3.20795738026977e-19	0.398779536762144	0.487	0.573	6.74088084316088e-15	1	SF1
CMC1	3.70427512771193e-19	0.666577362071547	0.283	0.288	7.78379332586108e-15	1	CMC1
GPBP11	1.30980467357533e-18	0.419504565152394	0.448	0.516	2.75229256058384e-14	1	GPBP1
SEPT91	1.62074183705626e-18	0.438252509432381	0.259	0.246	3.40566482220632e-14	1	SEPT9
FAM49B	1.95961662661556e-18	0.364630629148933	0.372	0.378	4.11774241750727e-14	1	FAM49B
CCSER21	3.09447829470848e-18	0.48129743445033	0.323	0.331	6.50242724067094e-14	1	CCSER2
YY1	3.0752732638652e-17	0.428266426648725	0.491	0.595	6.46207170935994e-13	1	YY1
ARID4B1	3.59634189359328e-17	0.47352424112248	0.43	0.493	7.55699322100757e-13	1	ARID4B
HNRNPF1	4.58473850320678e-17	0.372584279262928	0.496	0.595	9.63391101678842e-13	1	HNRNPF
UBE2D21	9.16964610102591e-17	0.351679570113519	0.524	0.648	1.92681773520857e-12	1	UBE2D2
AKAP13	2.36754831116619e-16	0.400298599109951	0.47	0.543	4.97492926625351e-12	1	AKAP13
CRIP1	8.75801785110022e-16	0.297012325242668	0.396	0.403	1.84032229105169e-11	1	CRIP1
SLC3A2	1.43956405065469e-15	0.392485856885998	0.469	0.55	3.0249559396407e-11	1	SLC3A2
APRT1	2.87192646494974e-15	0.312735139970229	0.558	0.681	6.03477908079889e-11	1	APRT
DDX61	3.47490385907618e-15	0.466190849289382	0.364	0.402	7.30181547907677e-11	1	DDX6
ABCF1	6.92480176613751e-14	0.262615492808955	0.23	0.326	1.45510859511848e-09	1	ABCF1
HSPA5	8.94563947328359e-14	0.252288106965602	0.581	0.672	1.87974722252108e-09	1	HSPA5
SNRPB	3.80389130689298e-13	0.345230346545022	0.491	0.601	7.99311680317422e-09	1	SNRPB
LSM14A	1.0172834607405e-12	0.253008372772502	0.226	0.318	2.13761773605401e-08	1	LSM14A
CYLD1	1.20951785543109e-12	0.402011176903908	0.26	0.257	2.54155986961734e-08	1	CYLD
GIMAP11	1.46562220272911e-12	0.389998635498657	0.258	0.25	3.07971193459468e-08	1	GIMAP1
REST1	1.81231884906096e-12	0.493616209394795	0.316	0.341	3.80822559753179e-08	1	REST
MYADM	2.14097933767989e-12	0.484788191446749	0.434	0.508	4.49883988226676e-08	1	MYADM
UBE2A	2.14864780056554e-12	0.261056408091076	0.257	0.368	4.51495362332837e-08	1	UBE2A
FGFR1OP21	2.35393073063247e-12	0.486882216964195	0.372	0.426	4.946314644278e-08	1	FGFR1OP2
TRAPPC4	7.87862769833949e-12	0.255919140160951	0.231	0.326	1.65553603825208e-07	1	TRAPPC4
NCOR1	8.73575013317151e-12	0.445620680858582	0.414	0.489	1.83564317548333e-07	1	NCOR1
USP34	1.20101912255361e-11	0.252806129382898	0.226	0.313	2.5237014822219e-07	1	USP34
HSPA9	1.32452162004046e-11	0.250333757453667	0.271	0.383	2.78321728019102e-07	1	HSPA9
MIER11	2.32790971292419e-11	0.455445066210031	0.394	0.458	4.89163667976759e-07	1	MIER1
ANXA6	3.04850629297003e-11	0.414328387439936	0.268	0.273	6.40582627341792e-07	1	ANXA6
IDS1	3.44813695980065e-11	0.466639554394655	0.365	0.414	7.2455701936291e-07	1	IDS
HNRNPC	3.89700331293564e-11	0.347745669916596	0.501	0.62	8.18877306147166e-07	1	HNRNPC
RAB8B	6.05925864871246e-11	0.482427307727355	0.312	0.338	1.27323201985395e-06	1	RAB8B
ARID4A	6.78207116691212e-11	0.263150969188971	0.226	0.311	1.42511661430324e-06	1	ARID4A
PRRC2C1	8.01433843017852e-11	0.320574042296316	0.555	0.692	1.68405293433341e-06	1	PRRC2C
NSD31	8.22038885879464e-11	0.401456058955933	0.421	0.494	1.72735031089852e-06	1	NSD3
GRPEL1	1.39361031629246e-10	0.26343953259284	0.217	0.301	2.92839335762534e-06	1	GRPEL1
EPC11	1.98548049106359e-10	0.447341976310413	0.344	0.379	4.17209015587191e-06	1	EPC1
RNPS1	2.49114977192536e-10	0.250669867227722	0.279	0.39	5.23465301574675e-06	1	RNPS1
CLDND1	2.66275055367821e-10	0.58545735226454	0.302	0.332	5.59523773844401e-06	1	CLDND1
IDI11	3.6839184616887e-10	0.436771270088729	0.287	0.301	7.74101786354647e-06	1	IDI1
LYSMD2	5.94108574749995e-10	0.261867112358265	0.224	0.309	1.24840034812216e-05	1	LYSMD2
SP1001	7.92083183140538e-10	0.381797451434983	0.462	0.559	1.66440439273321e-05	1	SP100
UBE2L6	9.25241443246264e-10	0.252530327447953	0.257	0.356	1.94420984469337e-05	1	UBE2L6
CACYBP	1.28682998995001e-09	0.2687472364386	0.317	0.448	2.70401585788196e-05	1	CACYBP
SIGIRR1	1.54737087951968e-09	0.436986988829017	0.344	0.389	3.25149042913471e-05	1	SIGIRR
HSPE11	2.61503967741487e-09	0.35852239919435	0.536	0.66	5.49498287415187e-05	1	HSPE1
DNAJB6	4.464175494564e-09	0.405543212802356	0.443	0.539	9.38057196672734e-05	1	DNAJB6
PSMA5	5.88757811403578e-09	0.265984235463524	0.294	0.413	0.000123715678910234	1	PSMA5
RBCK1	6.66590587350255e-09	0.293764694051769	0.233	0.321	0.000140070680119909	1	RBCK1
KRAS	9.15077948288944e-09	0.253135229710151	0.28	0.386	0.000192285329273956	1	KRAS
ZNF644	1.00753160260964e-08	0.276499308430341	0.203	0.274	0.000211712615656364	1	ZNF644
CDC42SE11	1.45426953860515e-08	0.41377776548168	0.332	0.368	0.000305585658147099	1	CDC42SE1
DDX3X	2.42632545683175e-08	0.444874041207338	0.482	0.591	0.000509843768244055	1	DDX3X
MED10	3.13172885551082e-08	0.277369506922663	0.261	0.36	0.000658070184408489	1	MED10
AKAP9	4.04159129318497e-08	0.251976761176593	0.338	0.464	0.000849259578436957	1	AKAP9
CHORDC1	4.60335573275534e-08	0.271124370353856	0.197	0.264	0.00096730314012388	1	CHORDC1
FAM133B	4.70469977116429e-08	0.254721718959396	0.357	0.494	0.000988598562914752	1	FAM133B
MAX	4.81665529154738e-08	0.257132668226091	0.198	0.267	0.00101212377641285	1	MAX
PAFAH1B1	5.32224383532824e-08	0.275070320359541	0.315	0.44	0.00111836309711752	1	PAFAH1B1
USP16	8.64455391688592e-08	0.300457255788755	0.269	0.367	0.00181648011455524	1	USP16
GLS	9.18024299065411e-08	0.436868894323795	0.385	0.454	0.00192904445962615	1	GLS
PAIP2	1.05752792601884e-07	0.38624284201902	0.441	0.548	0.00222218343094338	1	PAIP2
NUFIP2	1.06318962358791e-07	0.27102701100099	0.264	0.357	0.00223408035604527	1	NUFIP2
BCLAF1	1.67576216001311e-07	0.271062828292015	0.322	0.442	0.00352127902683555	1	BCLAF1
SLC2A31	1.77032939483157e-07	0.282768231995272	0.442	0.492	0.00371999315735957	1	SLC2A3
YTHDC1	2.32779634246651e-07	0.286476994149755	0.273	0.37	0.00489139845442489	1	YTHDC1
STMN1	2.9519204294741e-07	0.33696244366397	0.303	0.324	0.00620287039845392	1	STMN1
KMT2A1	4.53286828313352e-07	0.43374666679744	0.359	0.413	0.00952491612334847	1	KMT2A
PPP1R101	4.65424170026818e-07	0.496229484114043	0.405	0.484	0.00977995808477353	1	PPP1R10
TUT41	5.09338595542593e-07	0.446896517647911	0.309	0.337	0.0107027319081365	1	TUT4
ANP32E1	5.76470453239658e-07	0.410138950822634	0.346	0.394	0.0121133736339249	1	ANP32E
DDX46	9.23387547541724e-07	0.282564164767948	0.367	0.511	0.0194031425364942	1	DDX46
RAD21	1.22748094367109e-06	0.269724971736646	0.274	0.368	0.0257930570693605	1	RAD21
HNRNPL	1.25735767413813e-06	0.262665934570234	0.198	0.261	0.0264208568066645	1	HNRNPL
BZW1	1.38755592552241e-06	0.262559606836793	0.541	0.661	0.0291567126630024	1	BZW1
DDIT31	1.55177602289357e-06	0.454822556172964	0.257	0.271	0.0326074695690625	1	DDIT3
CAPZA1	1.75656472254195e-06	0.40009636511791	0.389	0.467	0.036910694514774	1	CAPZA1
CCNDBP1	2.42003188642793e-06	0.264190574994526	0.253	0.339	0.0508521300295101	1	CCNDBP1
NOP56	2.78601908486641e-06	0.284873201860124	0.204	0.267	0.0585426190302979	1	NOP56
MAP1LC3B	3.02024937456975e-06	0.27761947728535	0.519	0.639	0.0634645001078342	1	MAP1LC3B
MEAF6	5.40314639949171e-06	0.284973375286725	0.304	0.416	0.113536315292519	1	MEAF6
KANSL1	6.30204056182993e-06	0.441462464199448	0.265	0.287	0.132424778325732	1	KANSL1
IFRD1	6.93190034357627e-06	0.304826410593285	0.25	0.332	0.145660021919568	1	IFRD1
TMX4	7.80174519189243e-06	0.28271566360001	0.242	0.316	0.163938071717236	1	TMX4
ZNRD1	8.84913017625738e-06	0.407234467005476	0.248	0.266	0.185946772393696	1	ZNRD1
ERP291	1.05757684357024e-05	0.265017700649605	0.525	0.665	0.222228622139414	1	ERP29
MRPS34	1.13646868012579e-05	0.291859606616734	0.334	0.463	0.238806163754833	1	MRPS34
MAGOH	1.15002703578355e-05	0.287747425734992	0.316	0.439	0.241655181029198	1	MAGOH
ZBTB7A	1.26254702776962e-05	0.465361482562034	0.318	0.369	0.265299006945231	1	ZBTB7A
MAZ	1.51657162820926e-05	0.443035761371385	0.268	0.297	0.318677196235613	1	MAZ
ASXL1	1.6883622436823e-05	0.276533433277907	0.197	0.254	0.354775558264962	1	ASXL1
TRA2A	1.92613689471828e-05	0.288600410272154	0.251	0.33	0.404739145687152	1	TRA2A
HNRNPH1	1.94824110786336e-05	0.375632103798676	0.481	0.601	0.409383903995328	1	HNRNPH1
ISCA1	1.95151906739717e-05	0.287250264683819	0.227	0.3	0.410072701632167	1	ISCA1
OSER1	2.16929631043715e-05	0.262968216264927	0.215	0.281	0.455834233712158	1	OSER1
CCNL11	2.2153449026398e-05	0.335874915554574	0.456	0.556	0.465510424391701	1	CCNL1
RNMT1	2.31225800101349e-05	0.275043137537146	0.309	0.414	0.485874773752965	1	RNMT
ADSS	3.26735359454302e-05	0.265507441384446	0.196	0.253	0.686569010821324	1	ADSS
SLBP	6.32687179619798e-05	0.433250850738096	0.278	0.31	1	1	SLBP
UCP21	6.33708651191855e-05	0.252966318341525	0.312	0.326	1	1	UCP2
SS18L21	7.48537975212948e-05	0.420232633368526	0.267	0.294	1	1	SS18L2
NAP1L41	9.13605889634675e-05	0.284586181052404	0.263	0.345	1	1	NAP1L4
PDCL3	0.0001014363048605	0.302639338829174	0.219	0.283	1	1	PDCL3
AKIRIN2	0.000104912035496039	0.31785215177419	0.229	0.299	1	1	AKIRIN2
HBP11	0.000172078732224484	0.276159831523506	0.225	0.29	1	1	HBP1
HIST1H4C	0.000182272760783525	0.298856669416055	0.421	0.503	1	1	HIST1H4C
TAF7	0.000183327226861827	0.300929374643734	0.311	0.413	1	1	TAF7
C1orf52	0.000198994595112466	0.303969347242388	0.194	0.25	1	1	C1orf52
TNFRSF1B	0.000221263949212097	0.337532344223179	0.277	0.296	1	1	TNFRSF1B
POLE3	0.000253444140751438	0.300430305852569	0.201	0.257	1	1	POLE3
ORMDL11	0.000266204146309971	0.309625311421825	0.309	0.414	1	1	ORMDL1
MRPS6	0.000328419575808295	0.296185204851059	0.285	0.371	1	1	MRPS6
NASP	0.000328981530364848	0.31625964302719	0.316	0.416	1	1	NASP
MFSD10	0.000369857508135033	0.322668931883175	0.237	0.311	1	1	MFSD10
DNMT1	0.000429018266018792	0.298913844224884	0.207	0.263	1	1	DNMT1
AAK11	0.000482232022416429	0.365066544951907	0.298	0.336	1	1	AAK1
ANKRD11	0.000574605675332239	0.299198088464459	0.308	0.407	1	1	ANKRD11
MZT2A1	0.00062949947543875	0.379857493904838	0.359	0.426	1	1	MZT2A
PIM3	0.000832546972134065	0.307884015488036	0.402	0.466	1	1	PIM3
CENPC1	0.00104858814616401	0.276344903253962	0.235	0.297	1	1	CENPC
TPR	0.00133210949667477	0.274049539853001	0.405	0.551	1	1	TPR
MIDN	0.00157938880176698	0.303885343438843	0.299	0.39	1	1	MIDN
CELF21	0.00183558632155452	0.365517566172726	0.294	0.33	1	1	CELF2
FAM89B1	0.00194275627344183	0.393620409770493	0.38	0.469	1	1	FAM89B
SERTAD3	0.00223370303992546	0.466686104469188	0.27	0.31	1	1	SERTAD3
DRAP1	0.00244651185462269	0.373918942832478	0.422	0.537	1	1	DRAP1
THUMPD11	0.00269902658738947	0.40882615568986	0.31	0.361	1	1	THUMPD1
PNP	0.00318612190447883	0.283267577453906	0.21	0.263	1	1	PNP
SNHG151	0.0040037207475784	0.405391487614561	0.262	0.293	1	1	SNHG15
INTS6	0.00432146442744216	0.324727240556057	0.225	0.281	1	1	INTS6
BCAS21	0.0044097899322867	0.29623178301855	0.282	0.366	1	1	BCAS2
UTRN	0.00459473061154411	0.258232017132659	0.279	0.351	1	1	UTRN
MGAT4A1	0.00606575754873593	0.25119984412677	0.213	0.262	1	1	MGAT4A
FERMT3	0.00610205661021709	0.329859459653677	0.239	0.261	1	1	FERMT3
BPTF	0.00654286386165138	0.290201288619175	0.331	0.434	1	1	BPTF
CDC42EP3	0.00679789479913678	0.333442183514127	0.294	0.33	1	1	CDC42EP3
H2AFV	0.00772610556111941	0.302047400936184	0.425	0.532	1	1	H2AFV
GLIPR2	0.00776246894492074	0.329511545121412	0.277	0.306	1	1	GLIPR2
TGIF11	0.00895021663521011	0.393802833823368	0.275	0.312	1	1	TGIF1
ACKR1	0	4.4866124558229	0.702	0.019	0	2	ACKR1
VWF	0	3.04966602673141	0.885	0.04	0	2	VWF
RAMP2	0	2.96755345769163	0.955	0.076	0	2	RAMP2
IFI27	0	2.91584214424075	0.955	0.12	0	2	IFI27
IGFBP4	0	2.82644986660767	0.951	0.202	0	2	IGFBP4
RAMP3	0	2.68136932741199	0.8	0.039	0	2	RAMP3
EDN1	0	2.58250100971316	0.33	0.032	0	2	EDN1
CLEC14A	0	2.51831283448562	0.903	0.047	0	2	CLEC14A
ECSCR	0	2.50814601793937	0.912	0.044	0	2	ECSCR
PECAM1	0	2.50254046865177	0.938	0.139	0	2	PECAM1
TM4SF1	0	2.43679456978937	0.924	0.185	0	2	TM4SF1
CLU	0	2.43483415733782	0.905	0.293	0	2	CLU
PLVAP	0	2.42602447265895	0.847	0.042	0	2	PLVAP
STC1	0	2.39558929374918	0.455	0.014	0	2	STC1
NPDC1	0	2.38159485342934	0.934	0.182	0	2	NPDC1
CALCRL	0	2.3744308850664	0.894	0.108	0	2	CALCRL
GNG11	0	2.3348920694476	0.812	0.179	0	2	GNG11
ID1	0	2.32349704390644	0.83	0.131	0	2	ID1
AQP1	0	2.29503551864947	0.85	0.154	0	2	AQP1
C2CD4B	0	2.17687087710701	0.407	0.015	0	2	C2CD4B
SPARCL1	0	2.17212885398356	0.955	0.291	0	2	SPARCL1
CCL14	0	2.16935007154352	0.634	0.016	0	2	CCL14
PALMD	0	2.11113749480211	0.847	0.055	0	2	PALMD
SPRY1	0	2.09050538133538	0.668	0.141	0	2	SPRY1
TSPAN7	0	2.0695967252832	0.755	0.04	0	2	TSPAN7
RGS16	0	2.06780331125655	0.567	0.132	0	2	RGS16
CAV1	0	2.05197485209666	0.944	0.252	0	2	CAV1
CAVIN2	0	2.03953292361667	0.758	0.065	0	2	CAVIN2
PLAT	0	2.0330217497189	0.626	0.072	0	2	PLAT
EGFL7	0	1.97214333759377	0.818	0.079	0	2	EGFL7
SNCG	0	1.93650418749657	0.783	0.129	0	2	SNCG
IFITM3	0	1.93428309357266	0.995	0.518	0	2	IFITM3
PDLIM1	0	1.90957323166694	0.888	0.24	0	2	PDLIM1
HSPG2	0	1.90355945178418	0.8	0.113	0	2	HSPG2
HYAL2	0	1.90084148870438	0.763	0.095	0	2	HYAL2
SOX18	0	1.8910130589578	0.769	0.046	0	2	SOX18
EMCN	0	1.86520707988134	0.675	0.035	0	2	EMCN
DNASE1L3	0	1.85404601795327	0.267	0.025	0	2	DNASE1L3
POSTN	0	1.83891712776369	0.485	0.068	0	2	POSTN
TGFBR2	0	1.83491789617839	0.883	0.296	0	2	TGFBR2
MTUS1	0	1.8313800501581	0.768	0.121	0	2	MTUS1
RBP7	0	1.82718402195344	0.663	0.077	0	2	RBP7
BCAM	0	1.79850713810679	0.748	0.092	0	2	BCAM
PRCP	0	1.79159392460685	0.78	0.207	0	2	PRCP
SLC9A3R2	0	1.77672021958448	0.778	0.13	0	2	SLC9A3R2
ENG	0	1.73953028155314	0.827	0.234	0	2	ENG
ADGRL4	0	1.73224586780234	0.725	0.04	0	2	ADGRL4
MMRN1	0	1.72942149647899	0.543	0.015	0	2	MMRN1
CD59	0	1.72442976841288	0.939	0.353	0	2	CD59
JAM2	0	1.70155161732568	0.724	0.052	0	2	JAM2
ID3	0	1.69473740233194	0.924	0.341	0	2	ID3
CRIP2	0	1.68794318046242	0.937	0.254	0	2	CRIP2
SELE	0	1.68788358604628	0.325	0.006	0	2	SELE
FKBP1A	0	1.68157669474613	0.944	0.513	0	2	FKBP1A
CLDN5	0	1.61974640827565	0.509	0.033	0	2	CLDN5
ADIRF	0	1.60478467849573	0.953	0.297	0	2	ADIRF
OLFM1	0	1.59106403223803	0.563	0.035	0	2	OLFM1
CRTAC1	0	1.58578534998253	0.524	0.057	0	2	CRTAC1
PROCR	0	1.58034657310658	0.457	0.106	0	2	PROCR
NRN1	0	1.57371459989359	0.661	0.047	0	2	NRN1
SOCS3	0	1.56841016271733	0.832	0.428	0	2	SOCS3
TFPI	0	1.56724244483253	0.78	0.192	0	2	TFPI
EMP1	0	1.56594269865847	0.742	0.16	0	2	EMP1
IL6ST	0	1.55701282264979	0.833	0.296	0	2	IL6ST
LTC4S	0	1.55054158266875	0.677	0.177	0	2	LTC4S
HES1	0	1.54743952012466	0.568	0.151	0	2	HES1
LDB2	0	1.53820001128816	0.684	0.06	0	2	LDB2
DUSP23	0	1.51582838104786	0.743	0.253	0	2	DUSP23
LMO2	0	1.48349684227564	0.78	0.21	0	2	LMO2
IL33	0	1.46775714837539	0.673	0.111	0	2	IL33
ADAMTS1	0	1.46597645507257	0.615	0.133	0	2	ADAMTS1
TNFSF10	0	1.44073328625747	0.822	0.318	0	2	TNFSF10
NOSTRIN	0	1.39468321917769	0.52	0.015	0	2	NOSTRIN
MMRN2	0	1.38923150463903	0.635	0.034	0	2	MMRN2
MGST2	0	1.38614362936558	0.802	0.23	0	2	MGST2
S100A13	0	1.38564560859228	0.838	0.238	0	2	S100A13
SNHG7	0	1.36365455444281	0.859	0.399	0	2	SNHG7
CYYR1	0	1.36260132912826	0.604	0.029	0	2	CYYR1
ESAM	0	1.35003831178686	0.714	0.094	0	2	ESAM
PTPRB	0	1.34330889697916	0.525	0.025	0	2	PTPRB
MDK	0	1.34321869729721	0.627	0.085	0	2	MDK
ARHGAP29	0	1.34188677277583	0.769	0.15	0	2	ARHGAP29
WWTR1	0	1.34177830567021	0.665	0.129	0	2	WWTR1
RNASE1	0	1.32690824776811	0.957	0.19	0	2	RNASE1
RAB13	0	1.32399616552441	0.848	0.315	0	2	RAB13
CNN3	0	1.322927988229	0.737	0.189	0	2	CNN3
AKR1C3	0	1.32131143617117	0.667	0.127	0	2	AKR1C3
MARCKSL1	0	1.3082557374023	0.716	0.221	0	2	MARCKSL1
CRIM1	0	1.30495582798191	0.604	0.145	0	2	CRIM1
ELK3	0	1.30464858826132	0.711	0.177	0	2	ELK3
LMCD1	0	1.30185719367915	0.677	0.147	0	2	LMCD1
S100A16	0	1.29761187038833	0.717	0.133	0	2	S100A16
ADAM15	0	1.29603929175636	0.618	0.103	0	2	ADAM15
NNMT	0	1.28817824390015	0.85	0.231	0	2	NNMT
SELP	0	1.28679207384003	0.449	0.013	0	2	SELP
ETS2	0	1.2854339058747	0.801	0.323	0	2	ETS2
IFITM1	0	1.28029164719398	0.683	0.266	0	2	IFITM1
VAMP5	0	1.26508900181302	0.863	0.365	0	2	VAMP5
PTMS	0	1.26354617770253	0.924	0.416	0	2	PTMS
MPZL2	0	1.2578226068613	0.38	0.025	0	2	MPZL2
BMX	0	1.25749268971808	0.313	0.02	0	2	BMX
TCF4	0	1.25426537806745	0.802	0.268	0	2	TCF4
LIFR	0	1.24819475295139	0.456	0.034	0	2	LIFR
SELENOW	0	1.2320427472136	0.969	0.637	0	2	SELENOW
VWA1	0	1.22740959059452	0.516	0.037	0	2	VWA1
FAM110D	0	1.22466906191131	0.489	0.018	0	2	FAM110D
FLT1	0	1.21647773766252	0.565	0.066	0	2	FLT1
ICAM1	0	1.20918818839957	0.507	0.13	0	2	ICAM1
NFIB	0	1.20627984930536	0.736	0.177	0	2	NFIB
CAVIN1	0	1.2059937119323	0.849	0.243	0	2	CAVIN1
SPTBN1	0	1.20424842604188	0.784	0.228	0	2	SPTBN1
ITM2B	0	1.20194385232601	0.995	0.931	0	2	ITM2B
KLF4	0	1.19951074758541	0.724	0.27	0	2	KLF4
EGR1	0	1.19932382972572	0.704	0.257	0	2	EGR1
YBX3	0	1.19608060466587	0.933	0.505	0	2	YBX3
EPAS1	0	1.18617252779744	0.732	0.185	0	2	EPAS1
RASA4	0	1.18550765484733	0.452	0.057	0	2	RASA4
ITGA6	0	1.18125735056208	0.512	0.078	0	2	ITGA6
HEG1	0	1.17685416406483	0.529	0.08	0	2	HEG1
ZNF385D	0	1.1748187154651	0.489	0.058	0	2	ZNF385D
VCAM1	0	1.16865153217068	0.424	0.095	0	2	VCAM1
ARL4A	0	1.16019693563028	0.765	0.331	0	2	ARL4A
FOXC1	0	1.15218563881271	0.638	0.16	0	2	FOXC1
BMPR2	0	1.14892010147073	0.548	0.124	0	2	BMPR2
NR2F2	0	1.14815032963924	0.711	0.195	0	2	NR2F2
CD34	0	1.1474011030522	0.581	0.071	0	2	CD34
CD320	0	1.14023373326649	0.619	0.178	0	2	CD320
IL1R1	0	1.13682765095096	0.56	0.113	0	2	IL1R1
SOX4	0	1.13588790233821	0.595	0.193	0	2	SOX4
FAM213A	0	1.13259624569191	0.595	0.111	0	2	FAM213A
CXorf36	0	1.13231075076936	0.466	0.017	0	2	CXorf36
MYCT1	0	1.11858344924603	0.537	0.025	0	2	MYCT1
FABP4	0	1.11570175655768	0.432	0.108	0	2	FABP4
KANK3	0	1.11468772606054	0.507	0.033	0	2	KANK3
APP	0	1.10722677597766	0.748	0.255	0	2	APP
TGFBR3	0	1.10050684410831	0.532	0.062	0	2	TGFBR3
GIMAP72	0	1.09081133224486	0.896	0.391	0	2	GIMAP7
MTRNR2L8	0	1.08464730910336	0.612	0.246	0	2	MTRNR2L8
CNTNAP3B	0	1.08039255913847	0.441	0.022	0	2	CNTNAP3B
DAAM1	0	1.07990246038913	0.535	0.179	0	2	DAAM1
SH3BP5	0	1.0780452985081	0.684	0.235	0	2	SH3BP5
RDX	0	1.0771181873803	0.714	0.264	0	2	RDX
EMP2	0	1.0721187820275	0.765	0.25	0	2	EMP2
MALL	0	1.07099058038819	0.496	0.034	0	2	MALL
ITGB4	0	1.06841447847035	0.456	0.018	0	2	ITGB4
PLCG2	0	1.06108844092177	0.681	0.349	0	2	PLCG2
HSPB1	0	1.05828752026254	0.975	0.553	0	2	HSPB1
HDGFL3	0	1.05394273935666	0.631	0.153	0	2	HDGFL3
CYP1B1	0	1.05179338563509	0.349	0.079	0	2	CYP1B1
RASSF9	0	1.05064382315107	0.426	0.024	0	2	RASSF9
IL3RA	0	1.04018345769929	0.474	0.043	0	2	IL3RA
CCDC85B	0	1.03277788688971	0.928	0.6	0	2	CCDC85B
THBD	0	1.02865118463914	0.704	0.227	0	2	THBD
ZFP36	0	1.02133145913708	0.929	0.804	0	2	ZFP36
NUAK1	0	1.0204633227349	0.44	0.041	0	2	NUAK1
RAB11A	0	1.019754322029	0.769	0.338	0	2	RAB11A
CAV2	0	1.0139696856165	0.718	0.182	0	2	CAV2
CD93	0	1.00664297440115	0.532	0.132	0	2	CD93
EFNA1	0	1.00582731693899	0.466	0.038	0	2	EFNA1
NCOA7	0	1.00331425680202	0.638	0.238	0	2	NCOA7
TGM2	0	1.00293792002526	0.439	0.116	0	2	TGM2
DEPP1	0	1.00228480891635	0.352	0.104	0	2	DEPP1
TSHZ2	0	0.991605706308871	0.462	0.066	0	2	TSHZ2
NECTIN2	0	0.987476735935819	0.581	0.158	0	2	NECTIN2
SLCO2A1	0	0.981283651914372	0.373	0.015	0	2	SLCO2A1
ECE1	0	0.979668019678007	0.536	0.102	0	2	ECE1
CDH5	0	0.979613423272877	0.491	0.032	0	2	CDH5
TPD52L1	0	0.979384224621886	0.491	0.063	0	2	TPD52L1
ELN	0	0.978949702099528	0.301	0.089	0	2	ELN
LIMS2	0	0.973316204307881	0.519	0.088	0	2	LIMS2
AKR1C1	0	0.972261901517526	0.336	0.056	0	2	AKR1C1
MKL2	0	0.972213316893632	0.457	0.054	0	2	MKL2
KLF21	0	0.96517564052399	0.96	0.659	0	2	KLF2
SNTB2	0	0.964310253460657	0.578	0.144	0	2	SNTB2
TMOD3	0	0.960319228732194	0.77	0.378	0	2	TMOD3
MCTP1	0	0.960128579093426	0.483	0.084	0	2	MCTP1
GUK1	0	0.959218957967786	0.958	0.742	0	2	GUK1
MGLL	0	0.952083581629246	0.542	0.196	0	2	MGLL
CD151	0	0.94738798220532	0.875	0.372	0	2	CD151
FAM198B	0	0.946808637207255	0.498	0.109	0	2	FAM198B
PDK4	0	0.944652806204282	0.451	0.122	0	2	PDK4
FAM167B	0	0.938665989686856	0.349	0.025	0	2	FAM167B
TJP1	0	0.934069911126949	0.562	0.113	0	2	TJP1
TACC1	0	0.926556624117381	0.783	0.386	0	2	TACC1
RASIP1	0	0.92494884726594	0.459	0.026	0	2	RASIP1
CFI	0	0.92235577415945	0.496	0.052	0	2	CFI
IER3	0	0.919440189237236	0.769	0.386	0	2	IER3
LIMA1	0	0.919188307857504	0.7	0.239	0	2	LIMA1
PTGS2	0	0.919058241906512	0.295	0.078	0	2	PTGS2
LEPROT	0	0.915612170493785	0.826	0.421	0	2	LEPROT
ADM5	0	0.91493756942468	0.26	0.012	0	2	ADM5
TMEM88	0	0.905312971817224	0.351	0.018	0	2	TMEM88
ERG	0	0.904183988604043	0.5	0.069	0	2	ERG
MTRNR2L12	0	0.897464971000216	0.942	0.751	0	2	MTRNR2L12
PERP	0	0.887715393192623	0.46	0.103	0	2	PERP
SOCS2	0	0.884979649060944	0.517	0.101	0	2	SOCS2
SSFA2	0	0.87931608930544	0.489	0.14	0	2	SSFA2
GRASP	0	0.878182241081578	0.615	0.182	0	2	GRASP
HAPLN3	0	0.875826902296777	0.474	0.077	0	2	HAPLN3
ASS1	0	0.875747327629561	0.383	0.056	0	2	ASS1
ADAMTS9	0	0.866595053988759	0.316	0.018	0	2	ADAMTS9
RHOC	0	0.860829160548381	0.874	0.492	0	2	RHOC
TCN2	0	0.852890292759278	0.441	0.075	0	2	TCN2
ARL2	0	0.850182390562234	0.767	0.348	0	2	ARL2
ACTN1	0	0.849857601316412	0.685	0.265	0	2	ACTN1
INPP1	0	0.849741627774376	0.483	0.088	0	2	INPP1
EFNB2	0	0.848710016459948	0.419	0.054	0	2	EFNB2
GJA1	0	0.842851492107193	0.413	0.084	0	2	GJA1
CTNNAL1	0	0.842505240595805	0.434	0.091	0	2	CTNNAL1
VIM	0	0.839201945068317	1	0.98	0	2	VIM
PPIC	0	0.838213381958674	0.634	0.178	0	2	PPIC
STOM	0	0.838070182089469	0.773	0.356	0	2	STOM
HLA-E2	0	0.83516250718789	0.988	0.915	0	2	HLA-E
A2M	0	0.832289294497172	0.69	0.291	0	2	A2M
ANXA2	0	0.828734216129966	0.952	0.654	0	2	ANXA2
TNFRSF1A	0	0.825326954743492	0.673	0.295	0	2	TNFRSF1A
PCAT19	0	0.824143265065503	0.371	0.012	0	2	PCAT19
IFITM2	0	0.82270769118207	0.978	0.795	0	2	IFITM2
HMGN3	0	0.820895996122157	0.768	0.405	0	2	HMGN3
CD9	0	0.814069183539528	0.899	0.435	0	2	CD9
PCDH17	0	0.812395787728582	0.283	0.018	0	2	PCDH17
YWHAE	0	0.811458670238617	0.852	0.512	0	2	YWHAE
FAM241A	0	0.806154001001613	0.454	0.1	0	2	FAM241A
GIMAP12	0	0.800693057793543	0.638	0.208	0	2	GIMAP1
APOLD1	0	0.800024692571355	0.358	0.059	0	2	APOLD1
TIE1	0	0.799460126346864	0.393	0.022	0	2	TIE1
LPAR6	0	0.797426735394538	0.553	0.201	0	2	LPAR6
C7	0	0.797398215620017	0.288	0.04	0	2	C7
DNAJB4	0	0.795798444182608	0.511	0.162	0	2	DNAJB4
PIK3C2A	0	0.793309968294552	0.487	0.128	0	2	PIK3C2A
TM4SF18	0	0.788587214451792	0.313	0.021	0	2	TM4SF18
TSPAN4	0	0.785466163582729	0.63	0.241	0	2	TSPAN4
ABLIM1	0	0.778409261998419	0.468	0.091	0	2	ABLIM1
FNBP1L	0	0.776677180657118	0.396	0.051	0	2	FNBP1L
BACE2	0	0.774613383242181	0.494	0.116	0	2	BACE2
S1PR1	0	0.771114645977783	0.413	0.051	0	2	S1PR1
ENTPD1	0	0.765944458249808	0.407	0.098	0	2	ENTPD1
FAM69B	0	0.764664626170172	0.382	0.019	0	2	FAM69B
SULF2	0	0.764290235372388	0.437	0.09	0	2	SULF2
NDRG1	0	0.763332859756824	0.499	0.151	0	2	NDRG1
PTTG1IP	0	0.758638039546872	0.765	0.402	0	2	PTTG1IP
GPR146	0	0.752978893677785	0.359	0.033	0	2	GPR146
KTN1	0	0.752096882237612	0.906	0.615	0	2	KTN1
SEMA6A	0	0.740925990144746	0.309	0.011	0	2	SEMA6A
COL15A1	0	0.740373982170929	0.348	0.071	0	2	COL15A1
TESC	0	0.740212220056361	0.389	0.098	0	2	TESC
ACVRL1	0	0.738697033980681	0.388	0.054	0	2	ACVRL1
IFI44L	0	0.737758410150735	0.408	0.113	0	2	IFI44L
PLXND1	0	0.735973292373715	0.414	0.104	0	2	PLXND1
CDC42EP5	0	0.735722563863455	0.456	0.092	0	2	CDC42EP5
ROBO4	0	0.733610469767053	0.341	0.021	0	2	ROBO4
FXYD6	0	0.733488877457963	0.319	0.058	0	2	FXYD6
PREX2	0	0.73114895899654	0.354	0.034	0	2	PREX2
RCN1	0	0.72778116740641	0.527	0.162	0	2	RCN1
EPHX1	0	0.727750457892909	0.525	0.159	0	2	EPHX1
SH3BGRL2	0	0.7267461414031	0.305	0.012	0	2	SH3BGRL2
TUBB6	0	0.726345044323156	0.543	0.209	0	2	TUBB6
NES	0	0.724320940294573	0.352	0.054	0	2	NES
GIMAP8	0	0.722505807219935	0.37	0.054	0	2	GIMAP8
AFDN	0	0.721113481207051	0.466	0.11	0	2	AFDN
GBP4	0	0.721111623035779	0.434	0.134	0	2	GBP4
CMIP	0	0.720811678621058	0.475	0.128	0	2	CMIP
FBLN2	0	0.718301198447527	0.447	0.07	0	2	FBLN2
LAMA4	0	0.715598002643693	0.404	0.093	0	2	LAMA4
SPNS2	0	0.713213489308032	0.327	0.016	0	2	SPNS2
MEOX2	0	0.712579483343845	0.327	0.034	0	2	MEOX2
CD40	0	0.711628271694343	0.498	0.157	0	2	CD40
EPHB4	0	0.711048994671457	0.335	0.019	0	2	EPHB4
NFIA	0	0.710758146907039	0.608	0.208	0	2	NFIA
PODXL	0	0.71038528387341	0.351	0.034	0	2	PODXL
HSD17B12	0	0.705461010918972	0.532	0.236	0	2	HSD17B12
CPXM2	0	0.704426968222109	0.388	0.082	0	2	CPXM2
ITGA10	0	0.701484329974717	0.353	0.078	0	2	ITGA10
NRP1	0	0.701340492409881	0.517	0.192	0	2	NRP1
SOX17	0	0.700042482549189	0.253	0.023	0	2	SOX17
RUNX1T1	0	0.699843061513008	0.321	0.051	0	2	RUNX1T1
CLIC2	0	0.696495687665569	0.38	0.069	0	2	CLIC2
CCDC68	0	0.696220346323886	0.323	0.028	0	2	CCDC68
SASH1	0	0.695965502547125	0.406	0.099	0	2	SASH1
RAPGEF5	0	0.694541436892902	0.344	0.06	0	2	RAPGEF5
CCDC50	0	0.694198266554607	0.554	0.217	0	2	CCDC50
PLSCR1	0	0.690248269815502	0.715	0.354	0	2	PLSCR1
MMP28	0	0.689118850707335	0.322	0.017	0	2	MMP28
SPHK1	0	0.684076667350523	0.333	0.07	0	2	SPHK1
SMAD1	0	0.676057326086494	0.334	0.036	0	2	SMAD1
FAM107A	0	0.675913010763849	0.277	0.022	0	2	FAM107A
EBPL	0	0.674706462071315	0.547	0.209	0	2	EBPL
PDIA5	0	0.673876612180044	0.348	0.048	0	2	PDIA5
FLNB	0	0.673356278055371	0.349	0.056	0	2	FLNB
RHOJ	0	0.672174255275584	0.339	0.044	0	2	RHOJ
PGM5	0	0.672020636347451	0.336	0.041	0	2	PGM5
ICAM2	0	0.669421777412803	0.491	0.15	0	2	ICAM2
DPYSL2	0	0.669327391726518	0.586	0.266	0	2	DPYSL2
IFIT3	0	0.663249030820442	0.331	0.106	0	2	IFIT3
TAGLN2	0	0.659673918912243	0.96	0.812	0	2	TAGLN2
ANKRD29	0	0.657569837574279	0.306	0.044	0	2	ANKRD29
LMNA	0	0.657468383917875	0.898	0.549	0	2	LMNA
TSPAN18	0	0.656960386928019	0.344	0.033	0	2	TSPAN18
YPEL2	0	0.656373650753112	0.437	0.155	0	2	YPEL2
POLR2L	0	0.65574833066092	0.865	0.579	0	2	POLR2L
TINAGL1	0	0.652888757102748	0.607	0.166	0	2	TINAGL1
FLOT1	0	0.651921384511165	0.664	0.332	0	2	FLOT1
TEK	0	0.650100413186824	0.311	0.017	0	2	TEK
TMEM273	0	0.64482531840589	0.358	0.063	0	2	TMEM273
IPO11	0	0.644288274722892	0.358	0.039	0	2	IPO11
ICA1	0	0.644124033741365	0.364	0.05	0	2	ICA1
KCTD12	0	0.643413335000918	0.429	0.159	0	2	KCTD12
LXN	0	0.638491288766631	0.411	0.112	0	2	LXN
KIAA0355	0	0.638030307109439	0.384	0.077	0	2	KIAA0355
CCND1	0	0.634716520398059	0.406	0.151	0	2	CCND1
ITGA5	0	0.634358354202724	0.392	0.094	0	2	ITGA5
ATP1A1	0	0.630602664019836	0.65	0.34	0	2	ATP1A1
RAI14	0	0.630057101094622	0.337	0.066	0	2	RAI14
FZD4	0	0.62965970179798	0.314	0.042	0	2	FZD4
DLC1	0	0.629560628260346	0.369	0.094	0	2	DLC1
ZFYVE21	0	0.627273570302336	0.515	0.19	0	2	ZFYVE21
DOC2B	0	0.624630136422957	0.273	0.007	0	2	DOC2B
FOXP1	0	0.62328756990064	0.727	0.405	0	2	FOXP1
NRARP	0	0.621837268941647	0.34	0.066	0	2	NRARP
GIMAP6	0	0.619698515551943	0.351	0.059	0	2	GIMAP6
SEPT10	0	0.619092620851662	0.469	0.158	0	2	SEPT10
TMEM204	0	0.617394160142788	0.403	0.104	0	2	TMEM204
HHEX	0	0.61515124047076	0.354	0.069	0	2	HHEX
RPGR	0	0.612523113321999	0.339	0.071	0	2	RPGR
MGP	0	0.612496626413142	0.914	0.527	0	2	MGP
NFE2L1	0	0.611939537752848	0.397	0.117	0	2	NFE2L1
LAMB1	0	0.611606666161704	0.311	0.058	0	2	LAMB1
CPLX1	0	0.610568036683219	0.288	0.016	0	2	CPLX1
SRP14	0	0.610298822156	0.985	0.898	0	2	SRP14
SERPINH1	0	0.608860495149636	0.469	0.146	0	2	SERPINH1
KCNN3	0	0.60777130406468	0.272	0.017	0	2	KCNN3
PPFIBP1	0	0.60604728998639	0.477	0.154	0	2	PPFIBP1
FIS1	0	0.605702136608278	0.851	0.552	0	2	FIS1
SMAGP	0	0.604595890433047	0.343	0.049	0	2	SMAGP
WARS	0	0.604237689411703	0.329	0.114	0	2	WARS
LGALS3	0	0.603725833001012	0.944	0.59	0	2	LGALS3
TNS2	0	0.601994489023368	0.362	0.081	0	2	TNS2
NUCB1	0	0.600002876343992	0.676	0.37	0	2	NUCB1
CDA	0	0.599549751883067	0.258	0.042	0	2	CDA
C1orf115	0	0.597139311171564	0.29	0.019	0	2	C1orf115
CPNE8	0	0.596605335601637	0.419	0.138	0	2	CPNE8
RALGAPA2	0	0.595385898467685	0.325	0.048	0	2	RALGAPA2
PCGF2	0	0.594313746787763	0.346	0.059	0	2	PCGF2
GIPC2	0	0.593406837501568	0.292	0.016	0	2	GIPC2
ITM2A2	0	0.591409047871441	0.76	0.321	0	2	ITM2A
SHE	0	0.590600633194033	0.292	0.02	0	2	SHE
LPCAT4	0	0.590242863829855	0.322	0.059	0	2	LPCAT4
PON2	0	0.588980286470728	0.391	0.105	0	2	PON2
MYOF	0	0.586543155362433	0.391	0.126	0	2	MYOF
EVA1C	0	0.585618060815955	0.354	0.063	0	2	EVA1C
SOX7	0	0.582629365891275	0.259	0.012	0	2	SOX7
PLA2G16	0	0.581624590420898	0.593	0.239	0	2	PLA2G16
FKBP9	0	0.581256377975027	0.374	0.09	0	2	FKBP9
DOCK9	0	0.579154874114589	0.313	0.04	0	2	DOCK9
SHC1	0	0.578441241319677	0.361	0.082	0	2	SHC1
TRIOBP	0	0.577578201998032	0.419	0.137	0	2	TRIOBP
ZNF521	0	0.57589714069532	0.272	0.015	0	2	ZNF521
COX7A1	0	0.573668127053014	0.596	0.208	0	2	COX7A1
TMEM255B	0	0.573479010871227	0.306	0.048	0	2	TMEM255B
HIPK3	0	0.571706597787666	0.481	0.196	0	2	HIPK3
GIMAP42	0	0.571575489053786	0.741	0.367	0	2	GIMAP4
PDLIM4	0	0.571360769704812	0.356	0.098	0	2	PDLIM4
PHACTR2	0	0.571108349451413	0.58	0.279	0	2	PHACTR2
ATP8B1	0	0.569787949120334	0.308	0.048	0	2	ATP8B1
PTPN12	0	0.567825179555879	0.474	0.214	0	2	PTPN12
TMSB10	0	0.566438765232191	0.999	0.978	0	2	TMSB10
ASPH	0	0.56402235925361	0.563	0.273	0	2	ASPH
GAS6	0	0.563604852707651	0.649	0.315	0	2	GAS6
ARPC1A	0	0.562493662412415	0.578	0.263	0	2	ARPC1A
CYTL1	0	0.562364254425019	0.262	0.04	0	2	CYTL1
PPP3CA	0	0.561224995092959	0.589	0.282	0	2	PPP3CA
MIR99AHG	0	0.561044015250344	0.265	0.033	0	2	MIR99AHG
AHNAK2	0	0.560835677660678	0.271	0.039	0	2	AHNAK2
LRRFIP1	0	0.560309370684536	0.899	0.664	0	2	LRRFIP1
BCAP29	0	0.5592603247897	0.621	0.324	0	2	BCAP29
CYB5A	0	0.559008299532791	0.578	0.265	0	2	CYB5A
TCEAL9	0	0.558066787557244	0.49	0.206	0	2	TCEAL9
PTPRM	0	0.557637366027976	0.297	0.043	0	2	PTPRM
TSPAN12	0	0.554749659645927	0.27	0.023	0	2	TSPAN12
CDC37	0	0.554043675234319	0.786	0.502	0	2	CDC37
MET	0	0.551435014581349	0.258	0.015	0	2	MET
ZBTB20	0	0.550835897144791	0.593	0.273	0	2	ZBTB20
IGFBP7	0	0.549871311494583	0.984	0.467	0	2	IGFBP7
SYNPO	0	0.546864234708352	0.335	0.098	0	2	SYNPO
CTTN	0	0.546594706443316	0.458	0.147	0	2	CTTN
POLE4	0	0.54632749512448	0.623	0.353	0	2	POLE4
VGLL4	0	0.544776520431081	0.505	0.212	0	2	VGLL4
SWAP70	0	0.543957012077609	0.464	0.191	0	2	SWAP70
SERPINB6	0	0.543330357775674	0.689	0.385	0	2	SERPINB6
LUZP1	0	0.538601068972056	0.54	0.249	0	2	LUZP1
FCGRT	0	0.536235839101244	0.838	0.411	0	2	FCGRT
FNIP2	0	0.532715266308117	0.35	0.129	0	2	FNIP2
CALCOCO2	0	0.531988429470046	0.629	0.345	0	2	CALCOCO2
TMTC1	0	0.530823974953665	0.275	0.04	0	2	TMTC1
MAP3K11	0	0.530269336914432	0.376	0.11	0	2	MAP3K11
ZNHIT1	0	0.528708865365651	0.766	0.474	0	2	ZNHIT1
TNFRSF10D	0	0.528356667464025	0.267	0.029	0	2	TNFRSF10D
TRIM47	0	0.527485516418265	0.374	0.118	0	2	TRIM47
CSGALNACT1	0	0.525619285037313	0.313	0.075	0	2	CSGALNACT1
RBMS3	0	0.523622950634812	0.323	0.102	0	2	RBMS3
CRACR2B	0	0.523304478391243	0.262	0.023	0	2	CRACR2B
MANSC1	0	0.523100808967897	0.3	0.048	0	2	MANSC1
SCN1B	0	0.520545194792247	0.325	0.065	0	2	SCN1B
ASAP1	0	0.520153442165838	0.482	0.21	0	2	ASAP1
EHD2	0	0.519912127375048	0.344	0.086	0	2	EHD2
FZD6	0	0.517067930533135	0.284	0.037	0	2	FZD6
FERMT2	0	0.516547015522576	0.52	0.187	0	2	FERMT2
PKP4	0	0.516375144669957	0.258	0.027	0	2	PKP4
LAPTM4B	0	0.515768713255921	0.382	0.109	0	2	LAPTM4B
TMEM219	0	0.511545647502397	0.773	0.478	0	2	TMEM219
C21orf91	0	0.510616177791004	0.382	0.123	0	2	C21orf91
S100A10	0	0.510517509190858	0.984	0.861	0	2	S100A10
PSMB5	0	0.510071024123432	0.637	0.35	0	2	PSMB5
CCDC69	0	0.509789336626236	0.389	0.126	0	2	CCDC69
CTHRC1	0	0.508681915582091	0.292	0.07	0	2	CTHRC1
VAMP3	0	0.507093760307921	0.566	0.292	0	2	VAMP3
TSC22D1	0	0.506036841303926	0.623	0.276	0	2	TSC22D1
JUN	0	0.505253077707811	0.921	0.721	0	2	JUN
MAPK3	0	0.503957155487736	0.426	0.154	0	2	MAPK3
PLEC	0	0.502760815092335	0.435	0.184	0	2	PLEC
SELENON	0	0.501427395178771	0.28	0.063	0	2	SELENON
SPTLC2	0	0.497853027465582	0.371	0.127	0	2	SPTLC2
YES1	0	0.497821619125645	0.355	0.079	0	2	YES1
CYB5R3	0	0.49692970662039	0.751	0.396	0	2	CYB5R3
GNAQ	0	0.496624507141067	0.382	0.156	0	2	GNAQ
LYST	0	0.496584111256463	0.44	0.182	0	2	LYST
APOL1	0	0.493223365010147	0.291	0.068	0	2	APOL1
SYNE22	0	0.492992966063699	0.643	0.304	0	2	SYNE2
RPL341	0	0.490881448790259	0.999	0.994	0	2	RPL34
PLSCR4	0	0.490622093455568	0.335	0.094	0	2	PLSCR4
PDLIM5	0	0.489507302911591	0.519	0.231	0	2	PDLIM5
RASAL2	0	0.489391764722127	0.289	0.076	0	2	RASAL2
HEBP1	0	0.488801845106864	0.536	0.274	0	2	HEBP1
NAA10	0	0.487548754695916	0.629	0.345	0	2	NAA10
TSPAN6	0	0.486495568798749	0.259	0.033	0	2	TSPAN6
CYSTM1	0	0.486249610010313	0.629	0.336	0	2	CYSTM1
SNRK	0	0.482077811986377	0.424	0.159	0	2	SNRK
LYL1	0	0.480813710762104	0.364	0.134	0	2	LYL1
TSPAN9	0	0.479204551405979	0.284	0.05	0	2	TSPAN9
RPL321	0	0.477540449047511	0.998	0.995	0	2	RPL32
SLC41A3	0	0.477059662293119	0.361	0.105	0	2	SLC41A3
TNFAIP1	0	0.475592279897077	0.296	0.061	0	2	TNFAIP1
HDAC7	0	0.47422685411035	0.321	0.081	0	2	HDAC7
RPS281	0	0.470802309050774	0.998	0.99	0	2	RPS28
FSCN1	0	0.46997679482639	0.293	0.073	0	2	FSCN1
NCKAP1	0	0.467305762352991	0.325	0.091	0	2	NCKAP1
PARVB	0	0.467076833524208	0.421	0.165	0	2	PARVB
BCAR1	0	0.466019668579693	0.262	0.048	0	2	BCAR1
NET1	0	0.465966058907362	0.387	0.132	0	2	NET1
CTTNBP2NL	0	0.464384042248844	0.345	0.134	0	2	CTTNBP2NL
RBPMS	0	0.458080555372842	0.448	0.153	0	2	RBPMS
RPL261	0	0.4570853014485	0.993	0.984	0	2	RPL26
GNG12	0	0.456717021203937	0.397	0.138	0	2	GNG12
RPL361	0	0.456423594804942	0.995	0.963	0	2	RPL36
CLIC4	0	0.453447518312545	0.47	0.204	0	2	CLIC4
PLPP1	0	0.453353784264329	0.436	0.169	0	2	PLPP1
SUN1	0	0.451932875696668	0.322	0.101	0	2	SUN1
DPYSL3	0	0.447621741234739	0.312	0.1	0	2	DPYSL3
CRYBG3	0	0.44359929154035	0.285	0.099	0	2	CRYBG3
NEDD9	0	0.438323087617447	0.411	0.17	0	2	NEDD9
CDC42BPB	0	0.437501572948151	0.276	0.085	0	2	CDC42BPB
LTBR	0	0.437385447336174	0.342	0.136	0	2	LTBR
RHOU	0	0.434650275066841	0.273	0.083	0	2	RHOU
A4GALT	0	0.432812946313139	0.309	0.084	0	2	A4GALT
SERTAD4-AS1	0	0.432312227976293	0.3	0.083	0	2	SERTAD4-AS1
PROS1	0	0.429679465519064	0.333	0.113	0	2	PROS1
FRMD4B	0	0.428712531002186	0.54	0.261	0	2	FRMD4B
GAS2L1	0	0.428610064054754	0.266	0.064	0	2	GAS2L1
BEX3	0	0.428373727680005	0.579	0.245	0	2	BEX3
RGL2	0	0.425880856987967	0.331	0.1	0	2	RGL2
PIR	0	0.425081438076634	0.258	0.058	0	2	PIR
AKT3	0	0.423987833433929	0.347	0.119	0	2	AKT3
ST6GAL1	0	0.423269844558563	0.313	0.089	0	2	ST6GAL1
SLC29A1	0	0.423015001340939	0.342	0.114	0	2	SLC29A1
MPDZ	0	0.422381710833112	0.267	0.064	0	2	MPDZ
KIF9	0	0.420172091523305	0.273	0.059	0	2	KIF9
ABCD4	0	0.418477941873449	0.325	0.104	0	2	ABCD4
CPNE2	0	0.417976417692761	0.309	0.093	0	2	CPNE2
ENDOD1	0	0.417686658529555	0.343	0.125	0	2	ENDOD1
ZEB1	0	0.416044834957608	0.423	0.161	0	2	ZEB1
RPL371	0	0.412527389828539	0.997	0.986	0	2	RPL37
RPS181	0	0.412077039727981	0.998	0.993	0	2	RPS18
PRSS23	0	0.409981093418371	0.451	0.163	0	2	PRSS23
NACA	0	0.408861696683818	0.994	0.976	0	2	NACA
PKIG	0	0.408278761215771	0.442	0.176	0	2	PKIG
CD79B	0	0.408187418649824	0.31	0.08	0	2	CD79B
CPD	0	0.407508576750025	0.291	0.094	0	2	CPD
CD74	0	0.406004698143387	0.973	0.733	0	2	CD74
RPS81	0	0.400611707020395	0.999	0.996	0	2	RPS8
ARHGEF12	0	0.396664703763071	0.289	0.086	0	2	ARHGEF12
CTNND1	0	0.395822169477838	0.264	0.086	0	2	CTNND1
TCEAL4	0	0.395435092697077	0.706	0.377	0	2	TCEAL4
COL18A1	0	0.390550191762174	0.44	0.169	0	2	COL18A1
SLC44A2	0	0.379205936078466	0.295	0.089	0	2	SLC44A2
ZNF667-AS1	0	0.375295754009345	0.274	0.08	0	2	ZNF667-AS1
RPL221	0	0.369802040836956	0.995	0.96	0	2	RPL22
C16orf45	0	0.365221159258718	0.268	0.079	0	2	C16orf45
CEP68	0	0.3652079398894	0.266	0.085	0	2	CEP68
TIMP3	0	0.361200874398278	0.549	0.164	0	2	TIMP3
UACA	0	0.360642307052662	0.451	0.181	0	2	UACA
SPARC	0	0.352405574017465	0.599	0.244	0	2	SPARC
RPL81	0	0.3464296719011	0.996	0.989	0	2	RPL8
GSN	0	0.33739145148719	0.931	0.442	0	2	GSN
NBL1	0	0.33572801999844	0.483	0.204	0	2	NBL1
TNXB	0	0.298617921602954	0.269	0.063	0	2	TNXB
TIMP1	0	0.288608005731657	0.958	0.63	0	2	TIMP1
SEC11A	6.85974098572337e-308	0.520391136776642	0.856	0.585	1.44143737333005e-303	2	SEC11A
ODF2L1	1.69782554072769e-304	0.358091388764348	0.495	0.221	3.5676408087311e-300	2	ODF2L
CNRIP1	3.50601850460999e-303	0.358088620981352	0.284	0.098	7.36719668373698e-299	2	CNRIP1
ELK4	1.47589106653357e-301	0.367811171880336	0.344	0.131	3.10128989810698e-297	2	ELK4
F2R	1.09560756955101e-300	0.321558361935244	0.333	0.119	2.30220018589755e-296	2	F2R
PCBP2	1.11043406482292e-298	0.495989870691901	0.824	0.575	2.33335510041239e-294	2	PCBP2
PRPSAP1	2.30837210885988e-298	0.393545314349641	0.357	0.144	4.85058231234727e-294	2	PRPSAP1
RRBP1	1.92556082915607e-293	0.481469198140995	0.668	0.379	4.04618097030565e-289	2	RRBP1
PLK2	4.60070357358673e-293	0.453380545783929	0.311	0.114	9.66745841917779e-289	2	PLK2
NASP1	4.46889680381444e-291	0.457337597359863	0.656	0.373	9.39049285385529e-287	2	NASP
PLPP3	2.63474866338272e-289	0.363990533805864	0.283	0.098	5.5363973663661e-285	2	PLPP3
CARHSP1	3.31605472293745e-289	0.459234604854597	0.521	0.258	6.96802578930847e-285	2	CARHSP1
HIP1	4.49359018118846e-289	0.362752648495563	0.275	0.095	9.44238104773132e-285	2	HIP1
SEC62	7.15082141300042e-289	0.488337704709192	0.93	0.715	1.50260210351378e-284	2	SEC62
SEC14L1	9.21574613521561e-287	0.440613101313749	0.481	0.234	1.93650473539286e-282	2	SEC14L1
RAC1	1.37168811442816e-285	0.473231511317685	0.953	0.709	2.88232823484789e-281	2	RAC1
EID1	1.7032944402433e-285	0.410655354941832	0.922	0.662	3.57913260728326e-281	2	EID1
CHMP3	3.693958118554e-285	0.429857251318872	0.502	0.251	7.76211419451752e-281	2	CHMP3
FOS	2.01293900864035e-283	0.41487546273273	0.955	0.784	4.22978873885597e-279	2	FOS
SDCBP	2.78144815278918e-282	0.484157536537001	0.867	0.596	5.8446570034559e-278	2	SDCBP
RALB	5.78814998648415e-281	0.406342985987091	0.354	0.148	1.21626395665991e-276	2	RALB
FEZ2	1.03779884378437e-280	0.445057573765734	0.504	0.258	2.18072671044409e-276	2	FEZ2
DUSP6	2.09635343473533e-280	0.60211073868246	0.47	0.227	4.40506747240936e-276	2	DUSP6
RPL291	2.61200086550937e-280	0.324827130194895	0.996	0.987	5.48859741869484e-276	2	RPL29
FLI1	4.04168033147012e-280	0.334972669442552	0.301	0.109	8.49278288051816e-276	2	FLI1
CEBPD	3.37833611790185e-279	0.396997712547805	0.856	0.516	7.09889768454715e-275	2	CEBPD
NFKBIZ	3.47608788094723e-279	0.489539921357683	0.5	0.25	7.30430346423442e-275	2	NFKBIZ
WLS	1.06591971760446e-278	0.370029026371998	0.279	0.1	2.23981710260225e-274	2	WLS
LAP3	1.88155468463143e-278	0.49030402952645	0.65	0.363	3.95371085881602e-274	2	LAP3
PRDX1	1.64686034974312e-277	0.45736324136966	0.926	0.692	3.46054765291522e-273	2	PRDX1
RPL121	3.58557509667019e-276	0.352693007047757	0.996	0.99	7.53436895063307e-272	2	RPL12
C1orf21	1.59555178262878e-275	0.313747947577848	0.269	0.092	3.35273296083785e-271	2	C1orf21
MOB2	8.38271752018503e-273	0.377299519959066	0.434	0.198	1.76146043251648e-268	2	MOB2
HSBP1	8.35679044494849e-271	0.454360829891073	0.714	0.419	1.75601237619703e-266	2	HSBP1
RPL35A1	8.88347945710742e-271	0.318050194360362	0.996	0.989	1.86668553832198e-266	2	RPL35A
STAB1	2.88207421504325e-270	0.393731207080574	0.271	0.097	6.05610254807039e-266	2	STAB1
RPS61	3.85411682739222e-269	0.342366812977922	0.995	0.981	8.09865568939927e-265	2	RPS6
RPS24	5.22429336036117e-268	0.305345321503419	0.999	0.996	1.09778076381269e-263	2	RPS24
PRDX4	1.23560310488008e-265	0.403341880176431	0.611	0.334	2.5963728042845e-261	2	PRDX4
GNG5	5.74995067663807e-265	0.458576755550665	0.914	0.671	1.20823713568196e-260	2	GNG5
SPTAN1	2.98381660567396e-264	0.414468247299137	0.514	0.256	6.26989383350269e-260	2	SPTAN1
SYPL1	2.0613405256001e-263	0.451763245573116	0.639	0.371	4.3314948464435e-259	2	SYPL1
CHMP5	1.39042224490281e-262	0.438360812185017	0.683	0.409	2.92169426321427e-258	2	CHMP5
GINM1	1.0695818433681e-259	0.43307990610096	0.602	0.339	2.24751232746939e-255	2	GINM1
NDUFC1	1.52777548732968e-259	0.441351156600718	0.73	0.447	3.21031463152586e-255	2	NDUFC1
IFIT1	1.71459391996644e-259	0.442869768837231	0.259	0.092	3.60287620402549e-255	2	IFIT1
MYH9	2.05178164601263e-259	0.443182476705406	0.72	0.437	4.31140877276633e-255	2	MYH9
HERC2	4.29043906323423e-258	0.400557955875192	0.325	0.133	9.01549960357409e-254	2	HERC2
LIMS1	6.59418785886721e-258	0.486369541344659	0.7	0.42	1.38563669478377e-253	2	LIMS1
SLK	9.76708670114996e-258	0.446716814329278	0.446	0.219	2.05235792851264e-253	2	SLK
REXO2	2.83813371491468e-257	0.442710762290771	0.593	0.323	5.96377037515023e-253	2	REXO2
NRP2	7.77175245835176e-256	0.646361395992953	0.357	0.158	1.63307834407345e-251	2	NRP2
PIM31	1.93419332180533e-255	0.607549646642637	0.679	0.432	4.06432042710954e-251	2	PIM3
AAMDC	3.70852264112248e-255	0.444992103080279	0.422	0.203	7.79271862579067e-251	2	AAMDC
DIXDC1	1.53068123794651e-252	0.365343558455911	0.287	0.109	3.216420485297e-248	2	DIXDC1
CDKN1C	3.51042550985021e-252	0.458056347777362	0.442	0.21	7.37645712384825e-248	2	CDKN1C
TMEM1731	1.68815028122588e-251	0.414931125464997	0.558	0.301	3.54731018593994e-247	2	TMEM173
CAPNS1	1.33844069357696e-250	0.439326012585366	0.705	0.436	2.81246542941327e-246	2	CAPNS1
MYC	1.19738238385401e-249	0.422722511353687	0.337	0.138	2.51605960319243e-245	2	MYC
TMEM179B	3.1168591306255e-249	0.432638927577469	0.623	0.366	6.54945609118337e-245	2	TMEM179B
CTNNA1	3.31033811595221e-249	0.442817417791395	0.477	0.248	6.95601348305039e-245	2	CTNNA1
WWP1	2.64638617290287e-246	0.326837047977258	0.331	0.136	5.56085126512081e-242	2	WWP1
NUCB2	6.16686221371507e-245	0.486376939604684	0.688	0.408	1.29584275696795e-240	2	NUCB2
LIMCH1	6.16477736484933e-242	0.40136705292859	0.327	0.134	1.29540466767579e-237	2	LIMCH1
RPL36A1	9.2504559755211e-242	0.479648891182086	0.783	0.55	1.94379831413625e-237	2	RPL36A
SERTAD1	2.17567186500441e-241	0.526513957583661	0.642	0.405	4.57173928993376e-237	2	SERTAD1
DYNC1LI2	6.96144971766497e-241	0.389584523571358	0.473	0.241	1.46280942917294e-236	2	DYNC1LI2
PMP22	6.06839207446181e-240	0.375671381473472	0.514	0.269	1.27515122660666e-235	2	PMP22
CXCL2	6.97038815831144e-240	1.27711098631771	0.361	0.165	1.46468766370598e-235	2	CXCL2
NFIC	1.26475072199496e-239	0.363799770495892	0.575	0.31	2.65762069212802e-235	2	NFIC
RPL241	1.77691471616661e-239	0.282244894530794	0.996	0.982	3.73383089308089e-235	2	RPL24
BST2	2.82697982377925e-239	0.718936230517915	0.765	0.537	5.94033270370735e-235	2	BST2
KBTBD2	2.2180434952868e-238	0.292080276113095	0.318	0.129	4.66077479664616e-234	2	KBTBD2
MKNK2	3.45577763337523e-237	0.34921811091504	0.424	0.203	7.26162554101136e-233	2	MKNK2
TMEM205	6.08712674163234e-237	0.406194184653993	0.469	0.246	1.2790879422192e-232	2	TMEM205
ARL6IP1	5.05591567544169e-236	0.460325708074974	0.578	0.338	1.06239956088056e-231	2	ARL6IP1
MFNG	5.97586427971878e-236	0.26973374449483	0.35	0.148	1.25570836109731e-231	2	MFNG
AFF1	3.37929750785911e-235	0.36070073396418	0.311	0.13	7.10091785326435e-231	2	AFF1
RPL51	1.91975349664375e-234	0.295189842753846	0.994	0.983	4.03397802249752e-230	2	RPL5
MEF2C	2.06536602233742e-233	0.406101946887721	0.622	0.359	4.33995362273761e-229	2	MEF2C
RPS231	2.25859095854181e-233	0.258005282856277	0.998	0.994	4.74597718118391e-229	2	RPS23
CTNNB1	2.72685641402857e-233	0.467551949133322	0.581	0.339	5.72994338279824e-229	2	CTNNB1
EHD4	4.5024418584746e-232	0.385120947878066	0.384	0.181	9.46098107721269e-228	2	EHD4
FAM3C	1.66368271979228e-231	0.344583462018272	0.424	0.205	3.49589649909952e-227	2	FAM3C
FOXO1	2.61312561424824e-231	0.276829284641321	0.362	0.155	5.49096085321982e-227	2	FOXO1
KDELR1	1.61153830252959e-230	0.417577633367507	0.757	0.486	3.38632543510542e-226	2	KDELR1
WASF2	1.77654443986419e-230	0.452999185379005	0.799	0.544	3.73305283148662e-226	2	WASF2
BAG3	4.01752905832402e-228	0.350844633726808	0.31	0.13	8.44203381025626e-224	2	BAG3
LSM2	4.41624817328583e-227	0.379692442385607	0.587	0.341	9.27986228652551e-223	2	LSM2
KLF10	5.22906890972686e-226	0.418934631780415	0.439	0.226	1.0987842500009e-221	2	KLF10
NFAT5	5.50945335092127e-226	0.361841382864584	0.327	0.141	1.15770143262909e-221	2	NFAT5
RPL37A1	1.41584616428674e-225	0.312143682743024	0.994	0.957	2.97511754501572e-221	2	RPL37A
MAP1LC3A	6.82088804272869e-225	0.308835979578602	0.324	0.138	1.43327320441858e-220	2	MAP1LC3A
KLF9	1.09247992889512e-223	0.381959971484237	0.521	0.278	2.29562807458731e-219	2	KLF9
MCFD2	3.52714812413832e-222	0.40152188476988	0.448	0.236	7.41159635325186e-218	2	MCFD2
MRPL32	4.3256787830379e-222	0.377138569840439	0.471	0.249	9.08954882679753e-218	2	MRPL32
GMDS	2.06718904275688e-219	0.322103914864588	0.358	0.161	4.34378433554503e-215	2	GMDS
SERBP1	1.18028827514162e-218	0.420070932305537	0.869	0.676	2.48013975255509e-214	2	SERBP1
FLYWCH2	6.92299128728488e-218	0.319542394551198	0.362	0.17	1.45472815919717e-213	2	FLYWCH2
CCDC47	1.13599450988322e-217	0.40157867861972	0.592	0.354	2.3870652636176e-213	2	CCDC47
VAT1	1.02093022463754e-216	0.338883634958211	0.321	0.142	2.14528068103086e-212	2	VAT1
MAN1A1	3.98943504825784e-216	0.348143158974858	0.326	0.147	8.38299986690421e-212	2	MAN1A1
PHACTR4	1.33985441396524e-215	0.324307448244252	0.312	0.135	2.81543608006516e-211	2	PHACTR4
GNAS	2.63345448222346e-215	0.391128528004185	0.977	0.892	5.53367790349617e-211	2	GNAS
EPB41L3	1.97149233724686e-214	0.387650151489143	0.304	0.132	4.14269684825682e-210	2	EPB41L3
PINK1	3.4805057906613e-214	0.35375906640842	0.325	0.147	7.3135868179166e-210	2	PINK1
CRBN	5.90523750618222e-214	0.317035761346503	0.518	0.279	1.24086755717407e-209	2	CRBN
EI24	1.05271156426223e-210	0.318574277608779	0.371	0.178	2.21206280998422e-206	2	EI24
ITPR2	1.62222945899393e-210	0.456792982535287	0.389	0.194	3.40879076218395e-206	2	ITPR2
WSB1	1.26553630540627e-209	0.546579099696098	0.677	0.449	2.65927143855019e-205	2	WSB1
BAZ2B	4.60390097249315e-209	0.385935713375552	0.383	0.189	9.67417711349986e-205	2	BAZ2B
AK2	6.21728361296104e-209	0.34902796225899	0.389	0.194	1.3064378055915e-204	2	AK2
TMEM14C	2.93003920125209e-206	0.376587234825552	0.758	0.482	6.15689137359101e-202	2	TMEM14C
HACD3	1.35988923278099e-204	0.318458380773442	0.359	0.17	2.8575352448427e-200	2	HACD3
LAMB2	1.40435729368903e-204	0.31695590991742	0.256	0.101	2.95097598122876e-200	2	LAMB2
KRTCAP2	1.62063452655137e-204	0.384326721978269	0.712	0.464	3.40543933064239e-200	2	KRTCAP2
SMIM37	9.95867067961918e-204	0.363869158507182	0.479	0.262	2.09261546990838e-199	2	SMIM37
CAPZA2	1.2825253322393e-203	0.411502363239655	0.702	0.454	2.69497048063445e-199	2	CAPZA2
RPS4X1	1.36112653421895e-203	0.268194671761793	0.994	0.988	2.86013518635428e-199	2	RPS4X
GABARAPL2	1.5670304368688e-203	0.411907013845478	0.839	0.607	3.2928010569924e-199	2	GABARAPL2
ENY2	4.49693344817181e-202	0.42490225126201	0.772	0.529	9.44940625464343e-198	2	ENY2
PTK2	5.35354784549049e-202	0.291673073086803	0.298	0.126	1.12494100877292e-197	2	PTK2
SEM1	3.15239680455305e-200	0.392803697915844	0.837	0.59	6.62413140540732e-196	2	SEM1
CARD8	5.70359155936332e-200	0.297452241505639	0.348	0.161	1.19849569436901e-195	2	CARD8
NOB1	1.7530141152975e-198	0.283054593090199	0.329	0.15	3.68360856047464e-194	2	NOB1
CHD9	2.58826493305855e-198	0.386686159415554	0.571	0.339	5.43872110383592e-194	2	CHD9
LYRM1	8.47043301930549e-198	0.270452556066304	0.285	0.12	1.77989209034666e-193	2	LYRM1
SLC25A37	1.01219676362764e-197	0.326397382315961	0.454	0.239	2.12692905941075e-193	2	SLC25A37
PGRMC1	3.98397991899001e-196	0.325395813688928	0.501	0.275	8.37153700377371e-192	2	PGRMC1
EPS8	6.12533763793846e-196	0.304008682950659	0.424	0.217	1.28711719786001e-191	2	EPS8
CTSC	1.53695177045368e-195	0.623029246483604	0.7	0.487	3.22959675525433e-191	2	CTSC
LAPTM4A	1.1873554284495e-194	0.305198463763128	0.883	0.607	2.49498996180094e-190	2	LAPTM4A
GNB4	2.37127219842836e-194	0.393591850075435	0.338	0.167	4.98275427055751e-190	2	GNB4
METAP2	3.83245776780753e-194	0.36291125701781	0.594	0.36	8.05314350749397e-190	2	METAP2
PEA15	5.69444351316614e-193	0.357928717630509	0.475	0.262	1.1965734154216e-188	2	PEA15
OCIAD1	2.12855573793106e-192	0.367953356943088	0.732	0.491	4.47273417211453e-188	2	OCIAD1
AP2B1	7.52252514301997e-192	0.299805607113816	0.36	0.174	1.58070820830279e-187	2	AP2B1
MYL6B	8.05574530522721e-192	0.344516310186059	0.333	0.16	1.69275376098739e-187	2	MYL6B
BORCS7	8.37449297788483e-192	0.321364463398861	0.437	0.233	1.75973220944294e-187	2	BORCS7
BHLHE40	1.24665048385582e-191	0.378970570843406	0.489	0.273	2.61958666172624e-187	2	BHLHE40
TSPAN14	1.52130116207031e-190	0.275427432720462	0.324	0.148	3.19671013185834e-186	2	TSPAN14
MRPL17	2.07299144295356e-189	0.322984178298855	0.4	0.208	4.35597691907831e-185	2	MRPL17
GGCT	2.37785470880539e-188	0.310401086033278	0.345	0.168	4.99658609961277e-184	2	GGCT
RALGDS	5.56378180922665e-187	0.266844570918027	0.255	0.105	1.1691174715728e-182	2	RALGDS
ATOX1	1.18008482341031e-186	0.349068070063873	0.637	0.385	2.47971223943208e-182	2	ATOX1
NDUFC2	1.80303159776169e-185	0.376237738901626	0.815	0.565	3.78871029637663e-181	2	NDUFC2
MYO1C	2.82896496323544e-185	0.325716873206628	0.265	0.113	5.94450407724664e-181	2	MYO1C
PNPLA2	9.3992198461391e-185	0.31022017870474	0.395	0.202	1.97505806626921e-180	2	PNPLA2
CRTAP	1.01943563209636e-183	0.335642451399028	0.537	0.316	2.14214009372408e-179	2	CRTAP
CRK	1.21649867050712e-183	0.305972573262005	0.334	0.161	2.55622865633662e-179	2	CRK
PER3	1.68877996554422e-183	0.294947841627871	0.252	0.105	3.54863334159808e-179	2	PER3
SMAD5	1.91576938296224e-183	0.306658957549534	0.298	0.136	4.02560620441855e-179	2	SMAD5
CDKN1A	2.46788201673401e-183	0.448273691632227	0.539	0.324	5.18576048176318e-179	2	CDKN1A
BTF3	9.10178830714733e-183	0.28839490366977	0.973	0.918	1.91255877698087e-178	2	BTF3
FAM210B	1.35375458597945e-181	0.301478568501284	0.287	0.129	2.84464451151862e-177	2	FAM210B
DAP	1.78091138657479e-180	0.347392601506882	0.414	0.224	3.74222909660961e-176	2	DAP
MACF1	9.0637257385552e-180	0.345902360240017	0.59	0.362	1.9045606894426e-175	2	MACF1
CAMTA1	1.62014536275994e-179	0.345839919225713	0.619	0.388	3.40441145076746e-175	2	CAMTA1
SAV1	4.58343265693677e-179	0.29600714757583	0.294	0.134	9.63116704202124e-175	2	SAV1
SEPT2	1.95069561646146e-177	0.342391538153918	0.651	0.416	4.09899669887047e-173	2	SEPT2
NUDT14	3.46944437735105e-177	0.285308968951457	0.313	0.146	7.29034347012776e-173	2	NUDT14
CISD1	8.8701689402453e-177	0.335767360703944	0.374	0.193	1.86388859941374e-172	2	CISD1
EIF4B1	1.04655627433481e-176	0.354429792889997	0.751	0.525	2.19912869925973e-172	2	EIF4B
EGLN1	1.41081029758423e-176	0.26578512065725	0.265	0.115	2.96453567831374e-172	2	EGLN1
SULF1	3.17286093522432e-175	1.08002110723481	0.283	0.134	6.66713268318686e-171	2	SULF1
TXN	3.4636784485066e-174	0.369303710129526	0.88	0.677	7.27822752384692e-170	2	TXN
EIF3E1	2.27657522482702e-173	0.358954492831979	0.865	0.682	4.78376751992901e-169	2	EIF3E
RPL311	3.81842460554253e-173	0.276774059291659	0.967	0.893	8.02365562362653e-169	2	RPL31
MRPL33	5.57449498383946e-172	0.331887101682176	0.623	0.395	1.17136863095419e-167	2	MRPL33
XAF1	2.52036069134531e-170	0.319994229541999	0.376	0.193	5.2960339207239e-166	2	XAF1
ZNF358	3.7294681264934e-170	0.269660896531676	0.284	0.131	7.83673137420059e-166	2	ZNF358
YIPF3	1.0556246998037e-169	0.314735357156017	0.501	0.295	2.21818418169751e-165	2	YIPF3
NDUFA8	3.52651780355262e-169	0.332297756525541	0.433	0.247	7.41027186060511e-165	2	NDUFA8
RHOB	7.47678994860678e-169	0.53666979339265	0.56	0.349	1.57109787190074e-164	2	RHOB
PCMTD1	1.68281936573311e-168	0.327280134623268	0.551	0.335	3.53610833321499e-164	2	PCMTD1
SLC39A1	9.99204228060683e-168	0.310268293997408	0.475	0.276	2.09962784442391e-163	2	SLC39A1
PSMB8	2.21071179251883e-167	0.325754551943981	0.743	0.514	4.64536868961982e-163	2	PSMB8
NORAD	2.40418770377048e-167	0.33146984334122	0.562	0.34	5.0519196219329e-163	2	NORAD
AHR	4.00573459274265e-167	0.332550437209673	0.313	0.153	8.41725009973014e-163	2	AHR
ST13	1.42734579666369e-166	0.376518668867803	0.818	0.599	2.99928172252942e-162	2	ST13
RIN2	8.52549390620469e-166	0.320318497393339	0.284	0.136	1.79146203451079e-161	2	RIN2
RPLP01	9.07678827212671e-166	0.284517573722328	0.985	0.963	1.90730551962198e-161	2	RPLP0
MBNL2	1.30323072457348e-165	0.295050885513099	0.361	0.185	2.73847872154626e-161	2	MBNL2
CD2AP	2.27899141931669e-165	0.274392689537962	0.312	0.15	4.78884466941016e-161	2	CD2AP
HSP90AB1	1.7715072016811e-164	0.253039138209879	0.982	0.932	3.72246808289249e-160	2	HSP90AB1
TUBB	8.44633962454234e-164	0.324833314552105	0.827	0.616	1.77482934530508e-159	2	TUBB
DYNC1I2	1.34426174260803e-163	0.317884909959769	0.58	0.359	2.82469719974226e-159	2	DYNC1I2
GSDMD	1.51164944176218e-162	0.275223949431494	0.455	0.256	3.17642897197487e-158	2	GSDMD
TRIM56	2.73624841499496e-162	0.26028966321378	0.262	0.116	5.74967879442892e-158	2	TRIM56
SYNGR2	3.28557385392956e-162	0.307434712203391	0.546	0.327	6.90397633926219e-158	2	SYNGR2
FCHO2	4.58646137825393e-162	0.320581991444407	0.326	0.165	9.63753129412499e-158	2	FCHO2
WASL	5.44187546967079e-162	0.266524775853421	0.406	0.217	1.14350129244192e-157	2	WASL
NAA38	1.58606246327359e-161	0.360914829124742	0.605	0.39	3.33279305407679e-157	2	NAA38
C5orf24	8.22711964709463e-161	0.280303864805216	0.386	0.205	1.728764651444e-156	2	C5orf24
ODF3B	8.75293201521695e-161	0.366276116271553	0.343	0.181	1.83925360435754e-156	2	ODF3B
C1orf123	1.26007164095371e-160	0.290795900535905	0.469	0.271	2.64778853913603e-156	2	C1orf123
CSNK1A1	1.55113169440518e-160	0.343143472948622	0.763	0.547	3.2593930294536e-156	2	CSNK1A1
PHF14	8.03763217284512e-160	0.282896507774074	0.435	0.24	1.68894764847994e-155	2	PHF14
SCARB2	4.87984368722251e-159	0.335829423420401	0.437	0.251	1.02540155399607e-154	2	SCARB2
PXDC1	2.26063432303313e-158	0.360041798473689	0.302	0.15	4.75027090298952e-154	2	PXDC1
RFK	3.95357053997642e-158	0.325632815562655	0.309	0.154	8.30763777565246e-154	2	RFK
SLC38A2	1.19671594399005e-157	0.411980849250913	0.658	0.441	2.5146592131063e-153	2	SLC38A2
BNIP2	8.95196869853085e-156	0.310699300553298	0.536	0.329	1.88107718262229e-151	2	BNIP2
CEMIP2	1.6974918759401e-155	0.330624599996295	0.366	0.187	3.56693967891293e-151	2	CEMIP2
TBC1D15	2.13797860819059e-155	0.289595742335218	0.344	0.178	4.49253444939089e-151	2	TBC1D15
LRRC75A	9.85364122812643e-155	0.31166402243777	0.35	0.181	2.07054563126621e-150	2	LRRC75A
MYL12B1	1.43192785346622e-153	0.396330602519368	0.962	0.886	3.00890999848857e-149	2	MYL12B
SCOC	2.97209408725491e-153	0.279052491101864	0.407	0.226	6.24526130554874e-149	2	SCOC
IFT43	3.81046036490633e-153	0.27645427959546	0.29	0.14	8.00692036477768e-149	2	IFT43
NBDY	5.21581455139495e-152	0.291890907364889	0.567	0.357	1.09599911168462e-147	2	NBDY
LY6E1	7.04695043148287e-152	0.396525452819331	0.78	0.549	1.4807756941675e-147	2	LY6E
SERINC3	1.22320520271441e-151	0.304951932817663	0.479	0.282	2.57032109246379e-147	2	SERINC3
MEF2A	1.64806236548558e-151	0.341565929210643	0.461	0.273	3.46307344859484e-147	2	MEF2A
IKBIP	2.32384844322108e-151	0.298794844258083	0.447	0.259	4.88310273374046e-147	2	IKBIP
FILIP1	2.96680149537652e-151	0.273580265004813	0.254	0.113	6.23413998223467e-147	2	FILIP1
AIG1	1.9956564661659e-150	0.288008823137383	0.395	0.218	4.1934729323544e-146	2	AIG1
ELOVL1	6.72254101755669e-150	0.265723783260834	0.349	0.186	1.41260754401919e-145	2	ELOVL1
WDR83OS	7.14274239382942e-150	0.317340749761716	0.839	0.626	1.50090445921538e-145	2	WDR83OS
IRAK3	2.09464179522323e-147	0.268739698735925	0.252	0.117	4.40147080430257e-143	2	IRAK3
WDR60	2.15114243263757e-146	0.253080568982024	0.281	0.134	4.52019559370132e-142	2	WDR60
IFI6	4.84141236257525e-145	0.379318341851276	0.526	0.321	1.01732597974794e-140	2	IFI6
COL4A1	1.29363160834292e-144	0.331092119956328	0.26	0.121	2.71830809861097e-140	2	COL4A1
SNHG81	1.69257164175196e-144	0.305942256932988	0.736	0.525	3.55660079081339e-140	2	SNHG8
ACAT1	2.34246626012024e-142	0.258052702579546	0.367	0.202	4.92222435239067e-138	2	ACAT1
ARID5B	3.27491495564335e-142	0.339979483623595	0.681	0.462	6.88157879629338e-138	2	ARID5B
PRDX21	2.20694290218125e-141	0.262750834969761	0.735	0.481	4.63744912035346e-137	2	PRDX2
SPAG9	2.0550841072522e-140	0.306652951308178	0.628	0.416	4.31834823456904e-136	2	SPAG9
UFC1	2.10863265431697e-140	0.290834462002183	0.737	0.524	4.43086979651625e-136	2	UFC1
LFNG	3.07573429082095e-140	0.26176148830055	0.265	0.125	6.46304046530206e-136	2	LFNG
SNRPE	3.43743441876402e-140	0.28164750977814	0.594	0.387	7.22308094414884e-136	2	SNRPE
CDC27	4.59420275552987e-140	0.25628223654221	0.358	0.195	9.65379825019491e-136	2	CDC27
IFI16	7.64887664356106e-140	0.318078894508009	0.782	0.579	1.60725844911149e-135	2	IFI16
CCDC25	7.91909250532343e-140	0.258543906787479	0.419	0.24	1.66403890814361e-135	2	CCDC25
NSRP1	9.09796880663383e-139	0.285332356255024	0.528	0.33	1.91175618533797e-134	2	NSRP1
CTBP2	1.53125757955769e-138	0.292517980345736	0.272	0.135	3.21763155192458e-134	2	CTBP2
NAA20	2.00503335063323e-138	0.272708251047209	0.525	0.327	4.2131765796856e-134	2	NAA20
SPATS2L	1.41431673738288e-137	0.267603796234366	0.442	0.256	2.97190376026265e-133	2	SPATS2L
RPL171	2.91081185447413e-137	0.273710221687195	0.583	0.379	6.11648894980648e-133	2	RPL17
MVB12A	5.22664521792869e-137	0.275508704646239	0.347	0.191	1.09827495964336e-132	2	MVB12A
MGMT	4.50713677496236e-136	0.295079665592618	0.508	0.32	9.47084650522841e-132	2	MGMT
METTL7A	6.00743405064007e-136	0.304272936284836	0.309	0.161	1.262342117061e-131	2	METTL7A
DUT	1.72790805608307e-135	0.252857487459458	0.697	0.469	3.63085319824735e-131	2	DUT
EIF3I	2.16348077098228e-134	0.292094225225902	0.681	0.472	4.54612214406508e-130	2	EIF3I
ARGLU1	8.40545838559982e-134	0.328456763127606	0.814	0.616	1.76623897056609e-129	2	ARGLU1
SH3GLB1	2.77193428605521e-133	0.296150555963499	0.668	0.457	5.82466551528781e-129	2	SH3GLB1
C8orf59	1.13149701987127e-132	0.292560407150628	0.704	0.496	2.37761468785549e-128	2	C8orf59
HSD17B11	7.61185920945492e-132	0.305054984387035	0.524	0.338	1.59947997568276e-127	2	HSD17B11
AGPAT2	3.07304736184266e-131	0.289378958563832	0.39	0.227	6.45739442143999e-127	2	AGPAT2
SDHD	4.51045902521951e-131	0.259568430039581	0.566	0.368	9.47782754969375e-127	2	SDHD
BTBD7	6.08297869246016e-131	0.25543728464829	0.286	0.146	1.27821631264665e-126	2	BTBD7
EPN1	2.71932210836786e-130	0.255047758477294	0.293	0.154	5.71411154631339e-126	2	EPN1
DAD1	1.0777755563151e-129	0.294644987960997	0.876	0.666	2.26472977648491e-125	2	DAD1
DYNLL1	1.52726824774402e-129	0.3031296294032	0.931	0.761	3.20924876898451e-125	2	DYNLL1
QKI	2.54896038156181e-129	0.279242315642351	0.582	0.372	5.35613044977583e-125	2	QKI
LRMDA	3.97638729627888e-129	0.273027540133524	0.283	0.148	8.35558262567081e-125	2	LRMDA
TIMMDC1	4.48292441252548e-128	0.277761848301958	0.38	0.223	9.4199690680398e-124	2	TIMMDC1
CHMP2A	4.4932554313848e-128	0.282143519914541	0.71	0.488	9.44167763796889e-124	2	CHMP2A
NKTR1	6.87329706437082e-128	0.267926057190652	0.528	0.327	1.44428591213624e-123	2	NKTR
NDUFB4	5.41790407557153e-126	0.290504471354845	0.797	0.583	1.13846418339985e-121	2	NDUFB4
RPS4Y12	9.23175742463225e-126	0.342965521654556	0.854	0.776	1.93986918763798e-121	2	RPS4Y1
FDPS	2.03140991653557e-125	0.284444181716105	0.474	0.298	4.26860165761619e-121	2	FDPS
UTP11	1.42604686780133e-124	0.252922179087438	0.323	0.177	2.99655228331093e-120	2	UTP11
TPM4	2.79307681299125e-124	0.282007270794593	0.858	0.643	5.8690923071385e-120	2	TPM4
GBP1	2.88074847649499e-124	0.298399029758103	0.385	0.219	6.05331677365893e-120	2	GBP1
NHP2	9.01933326143501e-123	0.26202119949031	0.565	0.37	1.89523249822534e-118	2	NHP2
PGRMC2	9.8443829974679e-123	0.285103506905887	0.353	0.2	2.06860019925793e-118	2	PGRMC2
CDC42EP31	3.7874241623805e-122	0.25341441698912	0.497	0.306	7.95851439241013e-118	2	CDC42EP3
NUCKS1	3.81527271549835e-122	0.268732949187564	0.883	0.666	8.01703255707668e-118	2	NUCKS1
PRMT1	3.56692260428747e-121	0.268635004254845	0.6	0.407	7.49517446838926e-117	2	PRMT1
CTSH	1.07751737894065e-120	0.29836946788103	0.505	0.306	2.26418726836799e-116	2	CTSH
TLNRD1	2.06239250614664e-120	0.253640995580206	0.262	0.134	4.33370537316595e-116	2	TLNRD1
ATF3	3.88703012461482e-120	0.2908821317383	0.586	0.39	8.16781640085313e-116	2	ATF3
CCPG1	4.97508840846602e-120	0.253109359085228	0.59	0.383	1.04541532727096e-115	2	CCPG1
AIDA	1.54283224267098e-119	0.257199826826682	0.329	0.184	3.24195339152454e-115	2	AIDA
IL13RA1	4.22069693619363e-119	0.287589450583262	0.347	0.201	8.86895047202368e-115	2	IL13RA1
CHSY1	2.10008942787117e-114	0.271001205135346	0.258	0.133	4.41291791478568e-110	2	CHSY1
GNAI2	8.52994056993444e-114	0.278461677320669	0.868	0.669	1.79239641196032e-109	2	GNAI2
PARP14	1.77411776175161e-113	0.26007570834755	0.45	0.276	3.72795365276865e-109	2	PARP14
PRDX6	5.73111822606458e-113	0.264957382074519	0.759	0.552	1.20427987284295e-108	2	PRDX6
MAFF	1.07222829809663e-112	0.29019804691318	0.378	0.226	2.25307332279046e-108	2	MAFF
TMEM59	1.11493452754404e-112	0.280342607976951	0.87	0.695	2.3428119227283e-108	2	TMEM59
C9orf16	3.65180993134052e-112	0.266328217364744	0.773	0.578	7.67354820872583e-108	2	C9orf16
GTF2I	2.28912288406106e-111	0.268930535959521	0.432	0.271	4.8101339162775e-107	2	GTF2I
CAST	3.31151268961433e-111	0.273574085732862	0.886	0.709	6.9584816146866e-107	2	CAST
TMEM258	1.00142190010202e-109	0.251974774523545	0.777	0.568	2.10428783868437e-105	2	TMEM258
ATP5PF	4.86269337269987e-109	0.272095121346795	0.878	0.676	1.02179775840542e-104	2	ATP5PF
TSPAN3	5.18559818081774e-109	0.258544190640874	0.389	0.24	1.08964974573523e-104	2	TSPAN3
CLTA	1.35035530893957e-107	0.257639597266174	0.796	0.562	2.83750161067472e-103	2	CLTA
UGCG	1.13847066740083e-103	0.276720513340901	0.38	0.229	2.39226841340937e-99	2	UGCG
GNS	2.33647929789035e-98	0.25700738549343	0.269	0.151	4.90964394865698e-94	2	GNS
TMEM120A	1.08239836297098e-93	0.402321331056757	0.268	0.157	2.27444368011092e-89	2	TMEM120A
CANX	1.51627736395278e-89	0.260906523204961	0.663	0.473	3.18615362487398e-85	2	CANX
MIR22HG	7.98209866739701e-89	0.272974605569267	0.37	0.236	1.67727839298013e-84	2	MIR22HG
SKIL	1.1382803948358e-86	0.347359446895055	0.498	0.348	2.39186859366846e-82	2	SKIL
NFKBIA1	7.68306079480337e-77	0.268875292984633	0.907	0.819	1.61444156481203e-72	2	NFKBIA
EFEMP1	2.959562388689e-54	0.447581627949413	0.293	0.195	6.2189284473522e-50	2	EFEMP1
GALNT1	1.5176810306561e-51	0.272557251224917	0.31	0.217	3.18910314971766e-47	2	GALNT1
DCN	0	4.9876289366897	0.726	0.063	0	3	DCN
SFRP2	0	4.52145009548613	0.589	0.028	0	3	SFRP2
APOD	0	4.25400772869032	0.349	0.03	0	3	APOD
LUM	0	4.24075779077817	0.812	0.061	0	3	LUM
IGFBP6	0	4.00255667575221	0.868	0.146	0	3	IGFBP6
FBLN1	0	3.94885187859879	0.652	0.036	0	3	FBLN1
GSN1	0	3.71393801957286	0.969	0.452	0	3	GSN
SLPI	0	3.39674394385079	0.358	0.037	0	3	SLPI
CCDC80	0	3.36517085716216	0.873	0.122	0	3	CCDC80
COL1A2	0	3.32259027895361	0.938	0.119	0	3	COL1A2
C1R	0	3.31468319527969	0.961	0.174	0	3	C1R
CFH	0	3.30308819035197	0.913	0.174	0	3	CFH
MGP1	0	3.29782643982794	0.999	0.53	0	3	MGP
PLA2G2A	0	3.18052479941138	0.256	0.006	0	3	PLA2G2A
SFRP4	0	3.13449605762631	0.537	0.034	0	3	SFRP4
COL3A1	0	3.00570356042404	0.785	0.099	0	3	COL3A1
SERPINF1	0	2.96260035072038	0.545	0.091	0	3	SERPINF1
MFAP5	0	2.7666071600908	0.302	0.011	0	3	MFAP5
C1S	0	2.71129145915381	0.879	0.116	0	3	C1S
COL1A1	0	2.69962446095909	0.717	0.057	0	3	COL1A1
BGN	0	2.61538948816064	0.891	0.22	0	3	BGN
TIMP31	0	2.60292828125196	0.525	0.176	0	3	TIMP3
AEBP1	0	2.59470309150541	0.933	0.146	0	3	AEBP1
CTGF	0	2.58408414609063	0.832	0.196	0	3	CTGF
TIMP11	0	2.54967834707052	0.996	0.636	0	3	TIMP1
PCOLCE	0	2.48631219629394	0.87	0.091	0	3	PCOLCE
COL6A2	0	2.48604219998494	0.93	0.161	0	3	COL6A2
IGFBP5	0	2.43088370882342	0.833	0.169	0	3	IGFBP5
CYR61	0	2.42600282966534	0.813	0.182	0	3	CYR61
WISP2	0	2.32114858961674	0.509	0.044	0	3	WISP2
ADH1B	0	2.31872775182379	0.588	0.072	0	3	ADH1B
PLAC9	0	2.31461338336067	0.92	0.162	0	3	PLAC9
PI16	0	2.30436864132041	0.292	0.009	0	3	PI16
C3	0	2.30061475194281	0.313	0.039	0	3	C3
EFEMP11	0	2.29606061268834	0.886	0.149	0	3	EFEMP1
SERPING1	0	2.24025116681189	0.939	0.291	0	3	SERPING1
ACKR3	0	2.20858459937446	0.359	0.057	0	3	ACKR3
PCOLCE2	0	2.19454914779088	0.557	0.039	0	3	PCOLCE2
NNMT1	0	2.17326692197872	0.925	0.242	0	3	NNMT
FBLN21	0	2.13022094875188	0.549	0.072	0	3	FBLN2
OGN	0	2.0580928488879	0.879	0.148	0	3	OGN
IGFBP71	0	2.05091662923556	0.991	0.48	0	3	IGFBP7
COL14A1	0	2.04124578238989	0.813	0.135	0	3	COL14A1
VCAN	0	2.0401519794938	0.904	0.249	0	3	VCAN
PRRX1	0	2.03792197418104	0.821	0.09	0	3	PRRX1
PRELP	0	2.02291536916234	0.81	0.11	0	3	PRELP
PRSS231	0	2.00523698063288	0.781	0.143	0	3	PRSS23
OMD	0	1.95784843394806	0.744	0.085	0	3	OMD
MFAP4	0	1.95353632118704	0.613	0.114	0	3	MFAP4
FN1	0	1.93970221027221	0.88	0.266	0	3	FN1
FBN1	0	1.93343719128708	0.595	0.079	0	3	FBN1
SPARC1	0	1.91400802867763	0.9	0.228	0	3	SPARC
CTSK	0	1.88884800906239	0.76	0.069	0	3	CTSK
HTRA1	0	1.86963686029763	0.866	0.236	0	3	HTRA1
TNXB1	0	1.85727275257578	0.466	0.052	0	3	TNXB
COL6A3	0	1.85291906933797	0.56	0.033	0	3	COL6A3
COL6A1	0	1.84400922461681	0.796	0.117	0	3	COL6A1
MXRA8	0	1.83778212667972	0.757	0.07	0	3	MXRA8
ABI3BP	0	1.81548949564536	0.558	0.052	0	3	ABI3BP
MMP2	0	1.77506408957174	0.636	0.074	0	3	MMP2
FGF7	0	1.76099235600812	0.516	0.038	0	3	FGF7
DPT	0	1.75867028806697	0.46	0.038	0	3	DPT
PMP221	0	1.74148787608922	0.842	0.248	0	3	PMP22
NDUFA4L2	0	1.72427476809387	0.462	0.06	0	3	NDUFA4L2
POSTN1	0	1.71593162849468	0.329	0.092	0	3	POSTN
TNFRSF11B	0	1.70859639224114	0.377	0.054	0	3	TNFRSF11B
LTBP4	0	1.68691155673077	0.727	0.166	0	3	LTBP4
RARRES2	0	1.68593931751199	0.56	0.106	0	3	RARRES2
CPE	0	1.68138267409185	0.691	0.159	0	3	CPE
CRTAC11	0	1.66506735745852	0.365	0.082	0	3	CRTAC1
PDGFRL	0	1.66170652279572	0.538	0.035	0	3	PDGFRL
NUPR1	0	1.6517061631565	0.859	0.219	0	3	NUPR1
GPX3	0	1.63685221950084	0.606	0.104	0	3	GPX3
SOD3	0	1.63339772434334	0.917	0.152	0	3	SOD3
CD91	0	1.61516147322904	0.919	0.445	0	3	CD9
CRYAB	0	1.61463477046609	0.857	0.149	0	3	CRYAB
DKK3	0	1.60761635377074	0.684	0.128	0	3	DKK3
IGFBP2	0	1.60624264181754	0.607	0.217	0	3	IGFBP2
SFRP1	0	1.5966908443892	0.261	0.018	0	3	SFRP1
C2orf40	0	1.59025379363793	0.478	0.101	0	3	C2orf40
LRP1	0	1.57904454966849	0.713	0.181	0	3	LRP1
CST3	0	1.57434785530568	0.994	0.59	0	3	CST3
THBS2	0	1.55819048628518	0.649	0.054	0	3	THBS2
LTBP1	0	1.55529313542393	0.759	0.119	0	3	LTBP1
CLU1	0	1.55517748503901	0.848	0.314	0	3	CLU
FSTL1	0	1.55323593222056	0.664	0.099	0	3	FSTL1
MGST1	0	1.54180852966507	0.325	0.071	0	3	MGST1
ASPN	0	1.52079670718398	0.533	0.071	0	3	ASPN
ISLR	0	1.5156564818395	0.622	0.046	0	3	ISLR
SULF11	0	1.51343860914792	0.654	0.107	0	3	SULF1
IGFBP3	0	1.51018622126485	0.319	0.068	0	3	IGFBP3
RARRES1	0	1.50556566763106	0.326	0.045	0	3	RARRES1
S100A131	0	1.4866471262631	0.844	0.253	0	3	S100A13
MT1E	0	1.48245205753556	0.725	0.152	0	3	MT1E
CP	0	1.46918057219655	0.437	0.057	0	3	CP
TFPI1	0	1.46220508722083	0.822	0.204	0	3	TFPI
EGR11	0	1.45685217449139	0.769	0.264	0	3	EGR1
GAS1	0	1.4568320107608	0.356	0.016	0	3	GAS1
C71	0	1.44778419348144	0.269	0.048	0	3	C7
LTBP2	0	1.44487191825932	0.612	0.086	0	3	LTBP2
FMO2	0	1.43412887256255	0.383	0.067	0	3	FMO2
NBL11	0	1.41971833858623	0.762	0.188	0	3	NBL1
SELENOM	0	1.4171666877529	0.951	0.412	0	3	SELENOM
ID31	0	1.40365043623437	0.864	0.362	0	3	ID3
PTGIS	0	1.38918566491366	0.581	0.092	0	3	PTGIS
ABCA8	0	1.37434283908104	0.398	0.02	0	3	ABCA8
ITGBL1	0	1.37120228677757	0.649	0.074	0	3	ITGBL1
LHFPL6	0	1.36378472979543	0.771	0.196	0	3	LHFPL6
PPIC1	0	1.35640243415348	0.757	0.18	0	3	PPIC
MFGE8	0	1.3474382264426	0.814	0.18	0	3	MFGE8
CXCL12	0	1.3393965090829	0.651	0.158	0	3	CXCL12
TIMP2	0	1.33684295736185	0.882	0.377	0	3	TIMP2
MT1M	0	1.33412613952437	0.597	0.081	0	3	MT1M
EDIL3	0	1.32250446325147	0.602	0.122	0	3	EDIL3
LGALS3BP	0	1.30503559721389	0.657	0.13	0	3	LGALS3BP
AGT	0	1.30028784577092	0.379	0.044	0	3	AGT
SSPN	0	1.29913680310881	0.681	0.122	0	3	SSPN
VCAM11	0	1.28986732113652	0.457	0.101	0	3	VCAM1
GAS61	0	1.28729519457171	0.781	0.313	0	3	GAS6
IFITM31	0	1.28249703312538	0.992	0.531	0	3	IFITM3
THY1	0	1.28137646209793	0.341	0.039	0	3	THY1
CYBRD1	0	1.27686082001087	0.607	0.107	0	3	CYBRD1
RCN3	0	1.27023915980273	0.639	0.066	0	3	RCN3
COPZ2	0	1.26595844671007	0.661	0.117	0	3	COPZ2
LRRC17	0	1.26202382595564	0.509	0.05	0	3	LRRC17
CALD1	0	1.26126455689517	0.98	0.288	0	3	CALD1
SERPINE2	0	1.25378276015218	0.368	0.036	0	3	SERPINE2
LAPTM4A1	0	1.24933457989638	0.94	0.61	0	3	LAPTM4A
PDGFRA	0	1.24606455887034	0.575	0.04	0	3	PDGFRA
CHRDL1	0	1.24026854771824	0.271	0.004	0	3	CHRDL1
CD63	0	1.23853939583769	0.985	0.723	0	3	CD63
EFEMP2	0	1.23714339945137	0.678	0.101	0	3	EFEMP2
TNC	0	1.2326043743664	0.291	0.025	0	3	TNC
OLFML3	0	1.22597479852896	0.478	0.032	0	3	OLFML3
FAM114A1	0	1.22467444354117	0.687	0.151	0	3	FAM114A1
F3	0	1.22426867495566	0.337	0.02	0	3	F3
S100A6	0	1.22275380587931	0.998	0.923	0	3	S100A6
SCARA5	0	1.21172618529297	0.264	0.003	0	3	SCARA5
F10	0	1.20638984387558	0.346	0.028	0	3	F10
MT2A	0	1.19452355065701	0.915	0.577	0	3	MT2A
FBLN5	0	1.18560781242069	0.604	0.096	0	3	FBLN5
FXYD1	0	1.1747566088882	0.758	0.147	0	3	FXYD1
UACA1	0	1.1726688078189	0.62	0.174	0	3	UACA
CTSF	0	1.17026539748404	0.657	0.145	0	3	CTSF
AKAP12	0	1.16963804409263	0.556	0.093	0	3	AKAP12
FGL2	0	1.16875559895756	0.64	0.261	0	3	FGL2
SERPINE1	0	1.16452791404818	0.324	0.071	0	3	SERPINE1
DST	0	1.15567197966241	0.693	0.192	0	3	DST
CAVIN3	0	1.15396675451813	0.845	0.246	0	3	CAVIN3
LEPR	0	1.1523661192208	0.299	0.045	0	3	LEPR
TPM1	0	1.14549649433783	0.896	0.287	0	3	TPM1
CD591	0	1.1406430519385	0.868	0.374	0	3	CD59
FAP	0	1.13629662962152	0.452	0.028	0	3	FAP
EPB41L2	0	1.1355856908421	0.669	0.176	0	3	EPB41L2
NOV	0	1.12400797192903	0.481	0.098	0	3	NOV
COL8A1	0	1.12329933493542	0.466	0.101	0	3	COL8A1
CYB5R31	0	1.12006732428114	0.854	0.397	0	3	CYB5R3
ADIRF1	0	1.1192782160289	0.898	0.319	0	3	ADIRF
GPNMB	0	1.10617336429532	0.601	0.175	0	3	GPNMB
CTHRC11	0	1.10524682361303	0.356	0.071	0	3	CTHRC1
PTN	0	1.10184854384065	0.367	0.042	0	3	PTN
SPARCL11	0	1.09506806617298	0.89	0.314	0	3	SPARCL1
CALU	0	1.08085971745723	0.72	0.246	0	3	CALU
LIMA11	0	1.08012287831958	0.743	0.248	0	3	LIMA1
SLIT2	0	1.065764038532	0.37	0.017	0	3	SLIT2
CD81	0	1.06537982026343	0.98	0.805	0	3	CD81
SPTBN11	0	1.06345189733717	0.782	0.242	0	3	SPTBN1
COX7A11	0	1.06124672819052	0.751	0.206	0	3	COX7A1
NFIB1	0	1.05659655146834	0.7	0.195	0	3	NFIB
MMP23B	0	1.05164627327452	0.439	0.032	0	3	MMP23B
PLAT1	0	1.04155662472023	0.402	0.105	0	3	PLAT
BICC1	0	1.03684543410584	0.491	0.034	0	3	BICC1
MEG3	0	1.02972116277693	0.298	0.009	0	3	MEG3
FHL1	0	1.01554171826137	0.784	0.201	0	3	FHL1
GPX8	0	1.01303329913208	0.563	0.068	0	3	GPX8
COL15A11	0	1.01170567277585	0.414	0.073	0	3	COL15A1
EPHX11	0	1.01093961241944	0.552	0.166	0	3	EPHX1
NFIC1	0	1.00263198675472	0.771	0.301	0	3	NFIC
SERPINH11	0	0.998975041478942	0.588	0.145	0	3	SERPINH1
CCPG11	0	0.998771518741381	0.804	0.371	0	3	CCPG1
GEM	0	0.996715950724793	0.531	0.124	0	3	GEM
C1QTNF1	0	0.99664367128453	0.491	0.104	0	3	C1QTNF1
PLPP31	0	0.996408848422204	0.414	0.092	0	3	PLPP3
LGALS1	0	0.99443447755346	0.981	0.701	0	3	LGALS1
FHL2	0	0.994017136784458	0.443	0.055	0	3	FHL2
ID4	0	0.991279787940458	0.549	0.116	0	3	ID4
CYB5A1	0	0.987609012304646	0.644	0.268	0	3	CYB5A
ABCA6	0	0.978655372658469	0.364	0.019	0	3	ABCA6
PDGFRB	0	0.977340893017359	0.516	0.069	0	3	PDGFRB
PODN	0	0.97696975401407	0.299	0.013	0	3	PODN
CNN31	0	0.968732459833974	0.735	0.203	0	3	CNN3
CPQ	0	0.96706937211765	0.697	0.248	0	3	CPQ
PDLIM3	0	0.964265879878026	0.631	0.185	0	3	PDLIM3
CDH11	0	0.961279429404988	0.438	0.059	0	3	CDH11
REXO21	0	0.959906153922581	0.75	0.318	0	3	REXO2
GAP43	0	0.958233604115216	0.265	0.01	0	3	GAP43
AXL	0	0.953966847421694	0.525	0.108	0	3	AXL
RRAS	0	0.946134667381435	0.789	0.327	0	3	RRAS
NR2F21	0	0.94468974098158	0.698	0.209	0	3	NR2F2
RND3	0	0.943209899543458	0.476	0.091	0	3	RND3
STEAP4	0	0.942533643400817	0.278	0.031	0	3	STEAP4
MRC2	0	0.941580690333991	0.475	0.046	0	3	MRC2
ECM1	0	0.939109714565631	0.429	0.033	0	3	ECM1
RAB34	0	0.936844858626484	0.696	0.218	0	3	RAB34
LRRN4CL	0	0.934432698349447	0.256	0.002	0	3	LRRN4CL
EMILIN1	0	0.934142259837117	0.458	0.062	0	3	EMILIN1
NFIA1	0	0.933567342657459	0.657	0.214	0	3	NFIA
PLPP11	0	0.933132834476727	0.633	0.16	0	3	PLPP1
COL5A2	0	0.930674932810674	0.399	0.041	0	3	COL5A2
PRDX41	0	0.925493878773894	0.75	0.33	0	3	PRDX4
GGT5	0	0.923464482879195	0.364	0.054	0	3	GGT5
ANTXR1	0	0.921029453703858	0.498	0.07	0	3	ANTXR1
INMT	0	0.92049315455097	0.42	0.071	0	3	INMT
MXRA7	0	0.919888583450533	0.694	0.192	0	3	MXRA7
PLS3	0	0.919172416132743	0.739	0.201	0	3	PLS3
FKBP10	0	0.919037216115861	0.521	0.071	0	3	FKBP10
TGM21	0	0.918675043226065	0.404	0.128	0	3	TGM2
FGFR1	0	0.918232700908632	0.534	0.104	0	3	FGFR1
GUCY1A1	0	0.918229008971811	0.506	0.133	0	3	GUCY1A1
ANXA21	0	0.918146258306249	0.946	0.662	0	3	ANXA2
NFIX	0	0.917197609043136	0.567	0.1	0	3	NFIX
NUCB21	0	0.913218200298091	0.812	0.405	0	3	NUCB2
VEGFB	0	0.912464257869893	0.759	0.388	0	3	VEGFB
DEPP11	0	0.908126263859888	0.386	0.108	0	3	DEPP1
SRPX	0	0.90619901801805	0.334	0.054	0	3	SRPX
TCF41	0	0.905923079860926	0.751	0.286	0	3	TCF4
GOLIM4	0	0.903939667629033	0.688	0.239	0	3	GOLIM4
CD1511	0	0.900971897556342	0.87	0.385	0	3	CD151
AKR1C2	0	0.899339147636189	0.449	0.047	0	3	AKR1C2
KDELR3	0	0.898678527147355	0.442	0.039	0	3	KDELR3
PDGFD	0	0.895081812770121	0.456	0.066	0	3	PDGFD
SLIT3	0	0.89378316643269	0.376	0.043	0	3	SLIT3
SUGCT	0	0.893228540883152	0.37	0.043	0	3	SUGCT
EMP21	0	0.892362552911213	0.77	0.263	0	3	EMP2
NENF	0	0.890088501555953	0.842	0.449	0	3	NENF
[truncated: 15,405 more rows]
