# Supplementary material for: An integrative analysis of single-cell and bulk transcriptome and bidirectional mendelian randomization analysis identified C1Q as a novel stimulated risk gene for Atherosclerosis
Source: Front Immunol. 2023 Dec 21;14:1289223. doi: 10.3389/fimmu.2023.1289223 (PMC10764496; doi:10.3389/fimmu.2023.1289223)
Supplement: Supplementary file 3 [file Table_5.csv]

	p_val	avg_log2FC	pct.1	pct.2	p_val_adj	cluster	gene
S100A8	0	5.10661271625324	0.854	0.066	0	Mono	S100A8
S100A9	0	4.8889823284313	0.932	0.129	0	Mono	S100A9
LYZ	0	4.09462430555456	0.999	0.207	0	Mono	LYZ
FCN1	0	3.89309519761014	0.908	0.055	0	Mono	FCN1
IL1B	0	3.38919301109263	0.758	0.084	0	Mono	IL1B
G0S2	0	3.07397260416733	0.488	0.079	0	Mono	G0S2
CXCL8	0	2.94064822542323	0.717	0.12	0	Mono	CXCL8
AREG	0	2.83195942204736	0.676	0.189	0	Mono	AREG
CTSS	0	2.81438790464902	0.992	0.394	0	Mono	CTSS
MNDA	0	2.78556123766108	0.927	0.153	0	Mono	MNDA
PLAUR	0	2.76812657175478	0.954	0.247	0	Mono	PLAUR
AIF1	0	2.74346543828707	0.997	0.209	0	Mono	AIF1
AC020656.1	0	2.66390989641531	0.822	0.078	0	Mono	AC020656.1
S100A12	0	2.61245473066805	0.454	0.009	0	Mono	S100A12
SERPINA1	0	2.61136611734459	0.934	0.114	0	Mono	SERPINA1
C5AR1	0	2.45333919525862	0.93	0.149	0	Mono	C5AR1
PLEK	0	2.42375790594082	0.944	0.236	0	Mono	PLEK
LST1	0	2.36883632577962	0.943	0.165	0	Mono	LST1
NAMPT	0	2.35876895703512	0.976	0.421	0	Mono	NAMPT
FCER1G	0	2.33559263772159	0.997	0.238	0	Mono	FCER1G
CD14	0	2.29784604039504	0.968	0.224	0	Mono	CD14
TYROBP	0	2.2960776190092	1	0.263	0	Mono	TYROBP
SAT1	0	2.28198091857046	0.999	0.672	0	Mono	SAT1
CYBB	0	2.23815233280057	0.926	0.147	0	Mono	CYBB
EREG	0	2.23473889485342	0.554	0.038	0	Mono	EREG
CXCL3	0	2.21064672950972	0.509	0.117	0	Mono	CXCL3
CXCL2	0	2.18238689618467	0.672	0.157	0	Mono	CXCL2
THBS1	0	2.14193241970325	0.495	0.088	0	Mono	THBS1
CPVL	0	2.11526046964782	0.9	0.161	0	Mono	CPVL
BCL2A1	0	2.09535502527357	0.894	0.193	0	Mono	BCL2A1
CEBPB	0	2.01186044106249	0.976	0.474	0	Mono	CEBPB
TYMP	0	2.00095604851325	0.975	0.371	0	Mono	TYMP
APOBEC3A	0	1.97939207788547	0.435	0.007	0	Mono	APOBEC3A
IER3	0	1.97729473605068	0.902	0.397	0	Mono	IER3
FTH1	0	1.92488657202979	1	0.993	0	Mono	FTH1
RGS2	0	1.92220769820207	0.867	0.301	0	Mono	RGS2
FPR1	0	1.90374131766111	0.821	0.081	0	Mono	FPR1
CSTA	0	1.90364718946632	0.806	0.075	0	Mono	CSTA
MS4A6A	0	1.8694489235155	0.865	0.139	0	Mono	MS4A6A
OLR1	0	1.83862713171876	0.671	0.081	0	Mono	OLR1
CLEC7A	0	1.82413087544812	0.872	0.122	0	Mono	CLEC7A
IGSF6	0	1.80890283729732	0.865	0.133	0	Mono	IGSF6
C15orf48	0	1.75060275560506	0.436	0.102	0	Mono	C15orf48
PTPRE	0	1.74898287814159	0.917	0.263	0	Mono	PTPRE
IFI30	0	1.7445579401653	0.852	0.14	0	Mono	IFI30
MAFB	0	1.74134103324809	0.857	0.246	0	Mono	MAFB
C1orf162	0	1.74120485511943	0.913	0.197	0	Mono	C1orf162
BASP1	0	1.73468646178736	0.73	0.206	0	Mono	BASP1
SLC11A1	0	1.71641615622569	0.774	0.082	0	Mono	SLC11A1
IL1RN	0	1.71389512849541	0.644	0.089	0	Mono	IL1RN
SOD2	0	1.69248428168819	0.905	0.378	0	Mono	SOD2
TKT	0	1.69050091354697	0.901	0.428	0	Mono	TKT
PSAP	0	1.68451320801327	0.993	0.561	0	Mono	PSAP
PHACTR1	0	1.66811879821339	0.798	0.147	0	Mono	PHACTR1
HMOX1	0	1.65242710463186	0.739	0.177	0	Mono	HMOX1
COTL1	0	1.65111681730888	0.978	0.514	0	Mono	COTL1
NEAT1	0	1.640435993448	0.997	0.744	0	Mono	NEAT1
NCF2	0	1.63874195944201	0.793	0.101	0	Mono	NCF2
ATP1B3	0	1.63652690673806	0.83	0.407	0	Mono	ATP1B3
VCAN	0	1.62960481353296	0.888	0.264	0	Mono	VCAN
SPI1	0	1.61698820148863	0.899	0.164	0	Mono	SPI1
INSIG1	0	1.60141337291787	0.68	0.224	0	Mono	INSIG1
CHMP1B	0	1.59622439519294	0.765	0.295	0	Mono	CHMP1B
GK	0	1.57021973582389	0.75	0.125	0	Mono	GK
AP1S2	0	1.5587956728602	0.859	0.302	0	Mono	AP1S2
CD68	0	1.54302061072344	0.957	0.226	0	Mono	CD68
PPIF	0	1.5380763126665	0.679	0.129	0	Mono	PPIF
GPR183	0	1.52556672923515	0.822	0.376	0	Mono	GPR183
THBD	0	1.50508733750392	0.759	0.247	0	Mono	THBD
FGL2	0	1.49838380458719	0.863	0.256	0	Mono	FGL2
GLUL	0	1.49571517452684	0.919	0.391	0	Mono	GLUL
PLBD1	0	1.4893749206714	0.703	0.129	0	Mono	PLBD1
FBP1	0	1.48545709817953	0.585	0.113	0	Mono	FBP1
HLA-DRA	0	1.4845430506301	0.988	0.526	0	Mono	HLA-DRA
CCL3L1	0	1.47455404572113	0.442	0.123	0	Mono	CCL3L1
HBEGF	0	1.47093419860547	0.714	0.139	0	Mono	HBEGF
HLA-DRB1	0	1.45366686884482	0.987	0.617	0	Mono	HLA-DRB1
RETN	0	1.43546739693827	0.417	0.017	0	Mono	RETN
CSF3R	0	1.43386857220169	0.604	0.043	0	Mono	CSF3R
STXBP2	0	1.42903799714756	0.743	0.151	0	Mono	STXBP2
PLIN2	0	1.42408834836004	0.821	0.357	0	Mono	PLIN2
ATP2B1-AS1	0	1.4181349217826	0.694	0.157	0	Mono	ATP2B1-AS1
CFP	0	1.39141193335092	0.523	0.034	0	Mono	CFP
PILRA	0	1.38136807200899	0.776	0.116	0	Mono	PILRA
TNFSF13B	0	1.37681640943173	0.761	0.158	0	Mono	TNFSF13B
CEBPD	0	1.37443293108768	0.979	0.526	0	Mono	CEBPD
SMIM25	0	1.3668119526204	0.584	0.068	0	Mono	SMIM25
GRN	0	1.3645558459806	0.937	0.37	0	Mono	GRN
PYCARD	0	1.35296627612409	0.912	0.35	0	Mono	PYCARD
MXD1	0	1.33423382597386	0.645	0.111	0	Mono	MXD1
SRGN	0	1.32633516926368	0.998	0.789	0	Mono	SRGN
GCA	0	1.32589273024641	0.75	0.179	0	Mono	GCA
JAML	0	1.31430130953751	0.671	0.099	0	Mono	JAML
FTL	0	1.31306453174271	1	0.985	0	Mono	FTL
TREM1	0	1.31279164883252	0.631	0.074	0	Mono	TREM1
CD55	0	1.3090142889138	0.838	0.381	0	Mono	CD55
SERPINB1	0	1.30422113619046	0.917	0.484	0	Mono	SERPINB1
ITGB2	0	1.29679594705516	0.957	0.409	0	Mono	ITGB2
CLEC4E	0	1.29037360678503	0.553	0.035	0	Mono	CLEC4E
HLA-DRB5	0	1.27880716833161	0.96	0.441	0	Mono	HLA-DRB5
S100A11	0	1.27476472187275	0.999	0.836	0	Mono	S100A11
HLA-DPB1	0	1.27394959732101	0.931	0.546	0	Mono	HLA-DPB1
CST3	0	1.27239290552929	0.999	0.599	0	Mono	CST3
CLEC12A	0	1.26397208288633	0.553	0.035	0	Mono	CLEC12A
CTSH	0	1.25928703333542	0.887	0.294	0	Mono	CTSH
EFHD2	0	1.25529740428772	0.933	0.364	0	Mono	EFHD2
TSPO	0	1.25250992392549	0.982	0.694	0	Mono	TSPO
CD83	0	1.24137317902373	0.879	0.254	0	Mono	CD83
MS4A7	0	1.23932110520816	0.804	0.151	0	Mono	MS4A7
TMEM176B	0	1.23797201728	0.69	0.155	0	Mono	TMEM176B
ASAH1	0	1.23363459222878	0.917	0.368	0	Mono	ASAH1
HLA-DMA	0	1.23276289106391	0.867	0.335	0	Mono	HLA-DMA
ZEB2	0	1.22893199980636	0.877	0.316	0	Mono	ZEB2
FCGRT	0	1.21408738052469	0.952	0.425	0	Mono	FCGRT
OSM	0	1.2034869996594	0.463	0.066	0	Mono	OSM
H3F3A	0	1.20230001626388	0.998	0.941	0	Mono	H3F3A
ITGAX	0	1.1962188081026	0.661	0.095	0	Mono	ITGAX
METRNL	0	1.19018527076196	0.879	0.403	0	Mono	METRNL
RNF130	0	1.18574817948349	0.885	0.315	0	Mono	RNF130
HLA-DPA1	0	1.1836061875897	0.952	0.575	0	Mono	HLA-DPA1
NFIL3	0	1.18267552402261	0.731	0.195	0	Mono	NFIL3
HCAR2	0	1.17774362231555	0.373	0.02	0	Mono	HCAR2
CYBA	0	1.1749697107078	0.996	0.758	0	Mono	CYBA
HCAR3	0	1.17404889729238	0.322	0.017	0	Mono	HCAR3
TLR2	0	1.17188234897971	0.659	0.083	0	Mono	TLR2
LY86	0	1.16836242797523	0.727	0.132	0	Mono	LY86
VAMP8	0	1.16441491184202	0.925	0.42	0	Mono	VAMP8
FCGR2A	0	1.16296903761629	0.797	0.153	0	Mono	FCGR2A
FCGR1A	0	1.15997332924557	0.698	0.107	0	Mono	FCGR1A
SDS	0	1.1545907440625	0.281	0.058	0	Mono	SDS
ZNF331	0	1.14700912482514	0.798	0.367	0	Mono	ZNF331
LILRB2	0	1.14314045080202	0.614	0.073	0	Mono	LILRB2
CD86	0	1.13782841188039	0.691	0.123	0	Mono	CD86
LYN	0	1.13465344539726	0.753	0.174	0	Mono	LYN
ASGR1	0	1.12067780468388	0.593	0.064	0	Mono	ASGR1
MARCO	0	1.1185472504926	0.471	0.065	0	Mono	MARCO
FGR	0	1.1085042352668	0.578	0.082	0	Mono	FGR
CCL3	0	1.10719326583403	0.599	0.237	0	Mono	CCL3
SAMSN1	0	1.10583813089822	0.815	0.334	0	Mono	SAMSN1
SLC25A37	0	1.10238533731478	0.696	0.236	0	Mono	SLC25A37
OAZ1	0	1.09700240760228	0.998	0.903	0	Mono	OAZ1
TNFRSF1B	0	1.09422144226218	0.813	0.264	0	Mono	TNFRSF1B
FCGR3A	0	1.0910038828959	0.655	0.171	0	Mono	FCGR3A
LTA4H	0	1.08742329488758	0.685	0.18	0	Mono	LTA4H
VMP1	0	1.0857415306833	0.838	0.385	0	Mono	VMP1
ALDH2	0	1.08497050369699	0.769	0.297	0	Mono	ALDH2
ATP6V0B	0	1.08321388830475	0.959	0.56	0	Mono	ATP6V0B
RAB20	0	1.0815062263859	0.65	0.135	0	Mono	RAB20
SLC7A7	0	1.08146175922228	0.595	0.088	0	Mono	SLC7A7
PLSCR1	0	1.07661115173037	0.847	0.364	0	Mono	PLSCR1
BRI3	0	1.07066834798726	0.972	0.565	0	Mono	BRI3
HCK	0	1.06259774171887	0.626	0.09	0	Mono	HCK
CARD16	0	1.05678682399061	0.792	0.304	0	Mono	CARD16
TALDO1	0	1.05340748647332	0.89	0.492	0	Mono	TALDO1
SGK1	0	1.05281577229572	0.76	0.271	0	Mono	SGK1
CD74	0	1.05074695225754	0.993	0.743	0	Mono	CD74
RNASET2	0	1.0485507745857	0.91	0.416	0	Mono	RNASET2
SLC43A2	0	1.04733871297929	0.563	0.08	0	Mono	SLC43A2
NPC2	0	1.04702393869149	0.971	0.573	0	Mono	NPC2
HLA-DQB1	0	1.0459121093527	0.86	0.33	0	Mono	HLA-DQB1
MCEMP1	0	1.0390314464224	0.361	0.015	0	Mono	MCEMP1
TGFBI	0	1.03242475294117	0.671	0.132	0	Mono	TGFBI
HLA-DMB	0	1.03167099533563	0.729	0.197	0	Mono	HLA-DMB
BLVRB	0	1.03040955216834	0.872	0.36	0	Mono	BLVRB
ARPC3	0	1.03032269656192	0.992	0.843	0	Mono	ARPC3
MPEG1	0	1.02746510430123	0.559	0.071	0	Mono	MPEG1
HIF1A	0	1.01619799149591	0.811	0.378	0	Mono	HIF1A
CTSB	0	1.01533994935936	0.935	0.391	0	Mono	CTSB
BNIP3L	0	1.00674786899678	0.839	0.438	0	Mono	BNIP3L
VEGFA	0	1.00026849516415	0.543	0.11	0	Mono	VEGFA
MAP3K8	0	0.999606126630085	0.797	0.314	0	Mono	MAP3K8
ARRB2	0	0.991537577379143	0.804	0.23	0	Mono	ARRB2
APLP2	0	0.989443361019953	0.894	0.412	0	Mono	APLP2
AOAH	0	0.984630591482765	0.657	0.112	0	Mono	AOAH
LILRA2	0	0.977825841354967	0.507	0.033	0	Mono	LILRA2
H2AFY	0	0.975730969789696	0.894	0.401	0	Mono	H2AFY
GSTO1	0	0.971994504916551	0.918	0.507	0	Mono	GSTO1
CLEC10A	0	0.970652663242029	0.359	0.048	0	Mono	CLEC10A
NINJ1	0	0.967468091629752	0.757	0.289	0	Mono	NINJ1
LILRA5	0	0.965498032599711	0.426	0.019	0	Mono	LILRA5
ACSL1	0	0.9653778863728	0.511	0.084	0	Mono	ACSL1
PRELID1	0	0.961739465996653	0.917	0.587	0	Mono	PRELID1
GRB2	0	0.959765676521399	0.916	0.472	0	Mono	GRB2
LAPTM5	0	0.95947094136315	0.972	0.518	0	Mono	LAPTM5
OTUD1	0	0.953519994887084	0.573	0.168	0	Mono	OTUD1
CXCL16	0	0.952211140240862	0.683	0.176	0	Mono	CXCL16
GPCPD1	0	0.949251246224231	0.715	0.237	0	Mono	GPCPD1
ATP6V1B2	0	0.941732770868529	0.646	0.166	0	Mono	ATP6V1B2
CD300E	0	0.938910016455088	0.427	0.013	0	Mono	CD300E
CD163	0	0.936863413833689	0.636	0.122	0	Mono	CD163
C19orf38	0	0.931905978604665	0.462	0.032	0	Mono	C19orf38
LAP3	0	0.93024683477865	0.785	0.369	0	Mono	LAP3
GLRX	0	0.923869862168469	0.802	0.367	0	Mono	GLRX
RAB31	0	0.923770739656499	0.704	0.216	0	Mono	RAB31
RNASE6	0	0.914802456099373	0.612	0.126	0	Mono	RNASE6
EMILIN2	0	0.914438285696458	0.637	0.129	0	Mono	EMILIN2
TBXAS1	0	0.91363184825414	0.6	0.11	0	Mono	TBXAS1
C3AR1	0	0.901379544631964	0.614	0.128	0	Mono	C3AR1
LILRB3	0	0.8964168858204	0.539	0.071	0	Mono	LILRB3
ETS2	0	0.88656947191296	0.794	0.346	0	Mono	ETS2
VSIR	0	0.885255591512758	0.729	0.309	0	Mono	VSIR
RNF149	0	0.88329422688197	0.784	0.301	0	Mono	RNF149
PPT1	0	0.880439263188013	0.716	0.276	0	Mono	PPT1
CLEC4A	0	0.876503872095738	0.517	0.054	0	Mono	CLEC4A
SMCO4	0	0.876372220886082	0.613	0.148	0	Mono	SMCO4
ANPEP	0	0.87633465829882	0.49	0.073	0	Mono	ANPEP
AP2S1	0	0.87490875141015	0.894	0.459	0	Mono	AP2S1
STX11	0	0.870411837713192	0.616	0.15	0	Mono	STX11
SH3BGRL3	0	0.865530822122342	0.998	0.918	0	Mono	SH3BGRL3
NAGK	0	0.860267038869003	0.756	0.276	0	Mono	NAGK
ARPC1B	0	0.853753912474301	0.933	0.593	0	Mono	ARPC1B
NLRP3	0	0.850987516954541	0.441	0.063	0	Mono	NLRP3
ATP6V0D1	0	0.850753225911395	0.763	0.287	0	Mono	ATP6V0D1
SLC8A1	0	0.850008012111195	0.545	0.105	0	Mono	SLC8A1
TNFAIP2	0	0.848115088719029	0.496	0.124	0	Mono	TNFAIP2
SERP1	0	0.84552449358005	0.959	0.669	0	Mono	SERP1
IL10	0	0.845155005536025	0.282	0.042	0	Mono	IL10
CAPG	0	0.840774534930098	0.788	0.282	0	Mono	CAPG
ATG3	0	0.839962771026466	0.77	0.333	0	Mono	ATG3
CSF1R	0	0.837252465583077	0.576	0.108	0	Mono	CSF1R
NUP214	0	0.835196920511958	0.574	0.151	0	Mono	NUP214
DSE	0	0.833551793642	0.575	0.15	0	Mono	DSE
MX2	0	0.832305173482636	0.553	0.141	0	Mono	MX2
NR4A3	0	0.826644287805389	0.511	0.118	0	Mono	NR4A3
LIMS1	0	0.822635175238597	0.803	0.427	0	Mono	LIMS1
CASP1	0	0.819255129603053	0.7	0.233	0	Mono	CASP1
ABHD5	0	0.818645339022669	0.472	0.171	0	Mono	ABHD5
TET2	0	0.815411057209122	0.546	0.128	0	Mono	TET2
CNPY3	0	0.811178780790751	0.773	0.297	0	Mono	CNPY3
LITAF	0	0.808395698774679	0.872	0.487	0	Mono	LITAF
UPP1	0	0.803998819529393	0.716	0.285	0	Mono	UPP1
RAB32	0	0.798464200625327	0.705	0.238	0	Mono	RAB32
UBE2D1	0	0.798357083162872	0.699	0.25	0	Mono	UBE2D1
BST1	0	0.797008879368852	0.467	0.075	0	Mono	BST1
SAMHD1	0	0.796695731438064	0.784	0.343	0	Mono	SAMHD1
LGALS9	0	0.794808008773852	0.64	0.181	0	Mono	LGALS9
ALOX5	0	0.793116597196829	0.528	0.087	0	Mono	ALOX5
BID	0	0.790409669425447	0.632	0.193	0	Mono	BID
P2RY13	0	0.789591138431325	0.405	0.058	0	Mono	P2RY13
HAVCR2	0	0.788471834641785	0.524	0.108	0	Mono	HAVCR2
SOCS3	0	0.782448334706912	0.836	0.448	0	Mono	SOCS3
THEMIS2	0	0.776549795493407	0.556	0.11	0	Mono	THEMIS2
SLC31A2	0	0.773514929431481	0.557	0.124	0	Mono	SLC31A2
LY96	0	0.769068083981361	0.694	0.244	0	Mono	LY96
ATP6V1F	0	0.767199211838359	0.917	0.561	0	Mono	ATP6V1F
SNX10	0	0.766628492761253	0.563	0.129	0	Mono	SNX10
JDP2	0	0.764802727283094	0.545	0.158	0	Mono	JDP2
LILRB1	0	0.763489236390988	0.44	0.059	0	Mono	LILRB1
FCGR2B	0	0.762066509985739	0.385	0.097	0	Mono	FCGR2B
IRAK3	0	0.761418968914766	0.482	0.11	0	Mono	IRAK3
MGAT1	0	0.760860366473573	0.732	0.313	0	Mono	MGAT1
ANXA5	0	0.759457176576509	0.944	0.633	0	Mono	ANXA5
C9orf72	0	0.757569850285592	0.514	0.091	0	Mono	C9orf72
EVI2B	0	0.757168310201953	0.79	0.336	0	Mono	EVI2B
AQP9	0	0.750254570705848	0.351	0.041	0	Mono	AQP9
LILRB4	0	0.749206113867889	0.571	0.124	0	Mono	LILRB4
LAIR1	0	0.748275084989309	0.587	0.142	0	Mono	LAIR1
VASP	0	0.744293389620198	0.778	0.356	0	Mono	VASP
ARPC5	0	0.743790692217944	0.971	0.7	0	Mono	ARPC5
ATP2B1	0	0.740621921930275	0.785	0.381	0	Mono	ATP2B1
RIPK2	0	0.740596981805865	0.527	0.143	0	Mono	RIPK2
F13A1	0	0.739316292027313	0.513	0.091	0	Mono	F13A1
NR4A2	0	0.738797410392601	0.812	0.414	0	Mono	NR4A2
CTSZ	0	0.738731017852253	0.908	0.476	0	Mono	CTSZ
IFNGR1	0	0.736932422057642	0.851	0.456	0	Mono	IFNGR1
KLF4	0	0.736066330690174	0.739	0.291	0	Mono	KLF4
LGALS2	0	0.732015783164517	0.264	0.017	0	Mono	LGALS2
CHD1	0	0.731130501861807	0.745	0.361	0	Mono	CHD1
SERPINB9	0	0.730844413991368	0.579	0.2	0	Mono	SERPINB9
PGLS	0	0.729764298805792	0.851	0.475	0	Mono	PGLS
LCP1	0	0.728110164636682	0.938	0.474	0	Mono	LCP1
GNAI2	0	0.724137877986202	0.944	0.674	0	Mono	GNAI2
RILPL2	0	0.722778208906276	0.812	0.44	0	Mono	RILPL2
FOSL2	0	0.721370508235938	0.668	0.263	0	Mono	FOSL2
CD36	0	0.719875568302518	0.666	0.117	0	Mono	CD36
GAPT	0	0.716012710904874	0.395	0.041	0	Mono	GAPT
EPB41L3	0	0.714508993127426	0.511	0.128	0	Mono	EPB41L3
CD302	0	0.713821933513739	0.605	0.201	0	Mono	CD302
TMEM176A	0	0.713702352578084	0.505	0.129	0	Mono	TMEM176A
HCLS1	0	0.712589242105035	0.807	0.322	0	Mono	HCLS1
NAIP	0	0.712228080910914	0.48	0.084	0	Mono	NAIP
LRRC25	0	0.709913050055064	0.454	0.069	0	Mono	LRRC25
HNMT	0	0.709901924859417	0.613	0.185	0	Mono	HNMT
GLIPR1	0	0.704624471024238	0.842	0.413	0	Mono	GLIPR1
RNF144B	0	0.702925645446441	0.38	0.068	0	Mono	RNF144B
DMXL2	0	0.701373888314083	0.398	0.067	0	Mono	DMXL2
CCDC88A	0	0.694317067100137	0.642	0.234	0	Mono	CCDC88A
MARCH1	0	0.692486970891494	0.463	0.097	0	Mono	MARCH1
BACH1	0	0.690557953673991	0.583	0.197	0	Mono	BACH1
PDXK	0	0.689992422349187	0.629	0.215	0	Mono	PDXK
CPPED1	0	0.682471659102191	0.475	0.115	0	Mono	CPPED1
FAM49A	0	0.681908269159905	0.461	0.086	0	Mono	FAM49A
KYNU	0	0.681890410849052	0.443	0.07	0	Mono	KYNU
GLA	0	0.677563498069682	0.442	0.132	0	Mono	GLA
NCF4	0	0.672676149875342	0.608	0.167	0	Mono	NCF4
IFNGR2	0	0.671322507177212	0.637	0.25	0	Mono	IFNGR2
SECTM1	0	0.668891223210318	0.399	0.051	0	Mono	SECTM1
OGFRL1	0	0.665911827105373	0.524	0.136	0	Mono	OGFRL1
RASGEF1B	0	0.664936440304185	0.637	0.227	0	Mono	RASGEF1B
CD300A	0	0.660713696642446	0.528	0.122	0	Mono	CD300A
LILRA1	0	0.660107757976435	0.315	0.015	0	Mono	LILRA1
ADGRE2	0	0.65931845804329	0.401	0.061	0	Mono	ADGRE2
SLC16A3	0	0.656425065461873	0.587	0.174	0	Mono	SLC16A3
CD93	0	0.65604900811712	0.53	0.152	0	Mono	CD93
IRF8	0	0.652678738226079	0.487	0.121	0	Mono	IRF8
POU2F2	0	0.652215728272794	0.469	0.119	0	Mono	POU2F2
PTPN6	0	0.650555483564825	0.647	0.2	0	Mono	PTPN6
SKAP2	0	0.648372611232309	0.622	0.202	0	Mono	SKAP2
ACTB	0	0.645909120487882	1	0.994	0	Mono	ACTB
IL18	0	0.645858076653674	0.466	0.115	0	Mono	IL18
RNASE2	0	0.644207450446739	0.297	0.015	0	Mono	RNASE2
LACTB	0	0.643405157991955	0.668	0.255	0	Mono	LACTB
AGTRAP	0	0.64178992749162	0.615	0.25	0	Mono	AGTRAP
CDKN1A	0	0.641186819767553	0.721	0.324	0	Mono	CDKN1A
MYD88	0	0.640107052971609	0.489	0.109	0	Mono	MYD88
GMFG	0	0.639497485420819	0.941	0.552	0	Mono	GMFG
RASSF4	0	0.636289387245799	0.506	0.134	0	Mono	RASSF4
SYK	0	0.634608258808051	0.439	0.087	0	Mono	SYK
FYB1	0	0.633872848957063	0.854	0.414	0	Mono	FYB1
PLXDC2	0	0.63129280856677	0.616	0.228	0	Mono	PLXDC2
RBM47	0	0.630591516844416	0.435	0.078	0	Mono	RBM47
FCGR1B	0	0.629601286110291	0.388	0.059	0	Mono	FCGR1B
GLIPR2	0	0.627929521389368	0.698	0.279	0	Mono	GLIPR2
WAS	0	0.626211082811643	0.645	0.191	0	Mono	WAS
AC245128.3	0	0.624761066726762	0.284	0.012	0	Mono	AC245128.3
CSF2RA	0	0.624221564897319	0.419	0.069	0	Mono	CSF2RA
VSIG4	0	0.62409762641337	0.399	0.109	0	Mono	VSIG4
PAK1	0	0.62215104829707	0.482	0.105	0	Mono	PAK1
SRA1	0	0.622019794272244	0.654	0.28	0	Mono	SRA1
CD33	0	0.620735072612334	0.423	0.07	0	Mono	CD33
ODF3B	0	0.611839684807384	0.535	0.178	0	Mono	ODF3B
MPP1	0	0.609341653098176	0.522	0.158	0	Mono	MPP1
LSP1	0	0.605446771134103	0.855	0.404	0	Mono	LSP1
TRIM25	0	0.605304185355172	0.372	0.086	0	Mono	TRIM25
PTAFR	0	0.604273819426131	0.409	0.084	0	Mono	PTAFR
RHOG	0	0.603813060624936	0.804	0.395	0	Mono	RHOG
SHTN1	0	0.602495846000508	0.449	0.116	0	Mono	SHTN1
LAT2	0	0.601268338223502	0.484	0.1	0	Mono	LAT2
SLC16A10	0	0.600055712392097	0.268	0.063	0	Mono	SLC16A10
PLIN3	0	0.596968364529369	0.599	0.243	0	Mono	PLIN3
ZNF385A	0	0.593968314030611	0.435	0.091	0	Mono	ZNF385A
ATP13A3	0	0.593326290697832	0.497	0.155	0	Mono	ATP13A3
PFKFB3	0	0.58837113071093	0.441	0.135	0	Mono	PFKFB3
ADA2	0	0.587023330358223	0.439	0.094	0	Mono	ADA2
NABP1	0	0.586475811430783	0.577	0.203	0	Mono	NABP1
SCIMP	0	0.585471793970269	0.383	0.054	0	Mono	SCIMP
GRINA	0	0.582183470084307	0.524	0.185	0	Mono	GRINA
ADAP2	0	0.582155149710409	0.479	0.123	0	Mono	ADAP2
EPSTI1	0	0.578443072612872	0.474	0.166	0	Mono	EPSTI1
CDA	0	0.578231682700973	0.288	0.051	0	Mono	CDA
PID1	0	0.578019428301614	0.416	0.113	0	Mono	PID1
TCIRG1	0	0.576540548953151	0.547	0.181	0	Mono	TCIRG1
RGS18	0	0.57528071234114	0.324	0.035	0	Mono	RGS18
PLA2G7	0	0.574798018451095	0.327	0.056	0	Mono	PLA2G7
MFSD1	0	0.573116065814879	0.63	0.223	0	Mono	MFSD1
GAA	0	0.571834489462588	0.508	0.167	0	Mono	GAA
HRH2	0	0.570572264653546	0.399	0.084	0	Mono	HRH2
ETF1	0	0.570228658606724	0.624	0.25	0	Mono	ETF1
CD4	0	0.569415849696008	0.503	0.136	0	Mono	CD4
PYGL	0	0.567835099824592	0.39	0.085	0	Mono	PYGL
DPYD	0	0.562342562002103	0.45	0.12	0	Mono	DPYD
ACAA1	0	0.560645826824643	0.583	0.233	0	Mono	ACAA1
EIF4EBP1	0	0.557400231650154	0.603	0.228	0	Mono	EIF4EBP1
SULT1A1	0	0.554285901047454	0.333	0.067	0	Mono	SULT1A1
OSCAR	0	0.549422586610905	0.344	0.046	0	Mono	OSCAR
ELL2	0	0.548538673938902	0.444	0.15	0	Mono	ELL2
ASGR2	0	0.547876037346699	0.254	0.009	0	Mono	ASGR2
PSTPIP2	0	0.542624104132584	0.358	0.057	0	Mono	PSTPIP2
MYO1F	0	0.539469379589553	0.491	0.129	0	Mono	MYO1F
PARVG	0	0.537691295961677	0.54	0.144	0	Mono	PARVG
MSR1	0	0.537213493771244	0.448	0.134	0	Mono	MSR1
SIRPB1	0	0.535925409926849	0.304	0.028	0	Mono	SIRPB1
FGD4	0	0.534691490021744	0.372	0.092	0	Mono	FGD4
CD1D	0	0.532488333161257	0.308	0.021	0	Mono	CD1D
QPCT	0	0.528566723004891	0.318	0.047	0	Mono	QPCT
CCR1	0	0.526498929094748	0.324	0.067	0	Mono	CCR1
SORL1	0	0.525163669522544	0.38	0.09	0	Mono	SORL1
GZF1	0	0.524787201000177	0.354	0.092	0	Mono	GZF1
FERMT3	0	0.523418270901057	0.645	0.235	0	Mono	FERMT3
IRS2	0	0.521745421361715	0.341	0.091	0	Mono	IRS2
MS4A4A	0	0.520814975204149	0.464	0.119	0	Mono	MS4A4A
LPCAT2	0	0.517769502183184	0.456	0.143	0	Mono	LPCAT2
C20orf27	0	0.517519632164527	0.486	0.167	0	Mono	C20orf27
CXorf21	0	0.516297490714273	0.328	0.067	0	Mono	CXorf21
LINC01678	0	0.511041865078239	0.315	0.049	0	Mono	LINC01678
KCTD12	0	0.510554296421217	0.48	0.169	0	Mono	KCTD12
NAAA	0	0.510112979303154	0.477	0.17	0	Mono	NAAA
AC096667.1	0	0.50720320475975	0.31	0.029	0	Mono	AC096667.1
SIRPA	0	0.504710673978061	0.39	0.1	0	Mono	SIRPA
CALHM6	0	0.49783768147049	0.276	0.037	0	Mono	CALHM6
HPSE	0	0.496386914615091	0.269	0.036	0	Mono	HPSE
LRRK2	0	0.496284730981421	0.255	0.049	0	Mono	LRRK2
TPP1	0	0.49323037801386	0.522	0.184	0	Mono	TPP1
KDM6B	0	0.490088686349193	0.527	0.187	0	Mono	KDM6B
TFEC	0	0.487658662787091	0.353	0.07	0	Mono	TFEC
GNA13	0	0.487058967032004	0.474	0.159	0	Mono	GNA13
SIGLEC10	0	0.481854053152492	0.253	0.034	0	Mono	SIGLEC10
CREB5	0	0.479394435036559	0.327	0.079	0	Mono	CREB5
CCRL2	0	0.474505671127952	0.271	0.048	0	Mono	CCRL2
CD300LB	0	0.471823751553691	0.272	0.02	0	Mono	CD300LB
CYB5R4	0	0.471326212097404	0.455	0.132	0	Mono	CYB5R4
SNN	0	0.469615397073326	0.38	0.098	0	Mono	SNN
NCKAP1L	0	0.469077411555202	0.475	0.142	0	Mono	NCKAP1L
UNC93B1	0	0.465046636221353	0.45	0.142	0	Mono	UNC93B1
B3GNT5	0	0.464720798654916	0.296	0.062	0	Mono	B3GNT5
TRMT1	0	0.461099672232701	0.371	0.102	0	Mono	TRMT1
IMPA2	0	0.458506715732306	0.329	0.06	0	Mono	IMPA2
IL10RB-DT	0	0.45576548115912	0.294	0.049	0	Mono	IL10RB-DT
DOCK8	0	0.45170683986303	0.633	0.239	0	Mono	DOCK8
PGD	0	0.448992255159992	0.324	0.082	0	Mono	PGD
FGD2	0	0.447387463530302	0.284	0.044	0	Mono	FGD2
GPAT3	0	0.444366402448618	0.264	0.043	0	Mono	GPAT3
NPL	0	0.435678847837069	0.379	0.102	0	Mono	NPL
DOCK2	0	0.43020037765199	0.47	0.139	0	Mono	DOCK2
CATSPER1	0	0.429806806625094	0.266	0.033	0	Mono	CATSPER1
NAGA	0	0.428991433003489	0.362	0.092	0	Mono	NAGA
ITGAM	0	0.4271245899798	0.275	0.052	0	Mono	ITGAM
GAS7	0	0.424633552739934	0.301	0.067	0	Mono	GAS7
IL6R	0	0.422144133833461	0.313	0.072	0	Mono	IL6R
MAPKAPK3	0	0.421849119092373	0.393	0.107	0	Mono	MAPKAPK3
MBOAT7	0	0.418163685161816	0.364	0.102	0	Mono	MBOAT7
RIN3	0	0.416894439370215	0.339	0.082	0	Mono	RIN3
ARHGAP26	0	0.411524759646597	0.419	0.131	0	Mono	ARHGAP26
DSC2	0	0.409448799619621	0.275	0.066	0	Mono	DSC2
SERPINB8	0	0.407444444740733	0.328	0.083	0	Mono	SERPINB8
LCP2	0	0.404453524928049	0.478	0.152	0	Mono	LCP2
ZNF467	0	0.397614257042359	0.289	0.06	0	Mono	ZNF467
AMPD2	0	0.392411074717149	0.269	0.054	0	Mono	AMPD2
RASSF2	0	0.390842270730054	0.33	0.082	0	Mono	RASSF2
GNA15	0	0.390049614296318	0.315	0.078	0	Mono	GNA15
GRK3	0	0.388784839968101	0.276	0.051	0	Mono	GRK3
MYO1G	0	0.387054410593843	0.403	0.109	0	Mono	MYO1G
CDC42EP2	0	0.387022553867944	0.273	0.063	0	Mono	CDC42EP2
MIR181A1HG	0	0.385158884575734	0.282	0.063	0	Mono	MIR181A1HG
PIK3AP1	0	0.381289191470117	0.274	0.065	0	Mono	PIK3AP1
EAF2	0	0.362824508330962	0.323	0.086	0	Mono	EAF2
RELT	0	0.361990986475914	0.282	0.059	0	Mono	RELT
DOCK5	0	0.361108995449333	0.279	0.068	0	Mono	DOCK5
BTK	0	0.336359659231123	0.293	0.062	0	Mono	BTK
AGTPBP1	9.87220724373367e-307	0.387596373442009	0.336	0.092	2.07444690812576e-302	Mono	AGTPBP1
FMNL1	1.03962468262306e-305	0.368636472350638	0.464	0.152	2.18456334559584e-301	Mono	FMNL1
ATF3	1.04453743377429e-305	0.71557023820678	0.802	0.387	2.19488650958992e-301	Mono	ATF3
SLC25A19	2.53850439063334e-305	0.389828418385327	0.288	0.072	5.33415927603785e-301	Mono	SLC25A19
ZSWIM6	2.86512028640097e-305	0.35769762868773	0.287	0.072	6.02047725781435e-301	Mono	ZSWIM6
PLEKHB2	1.10483882292013e-304	0.500601724060546	0.546	0.21	2.32159781860206e-300	Mono	PLEKHB2
OXSR1	1.36588388339338e-304	0.423691262273605	0.38	0.115	2.8701318041745e-300	Mono	OXSR1
SHKBP1	1.37139305439913e-303	0.466652750964286	0.533	0.201	2.88170822520889e-299	Mono	SHKBP1
MCOLN1	1.61964779304633e-303	0.483888870440679	0.378	0.117	3.40336590752826e-299	Mono	MCOLN1
FAM49B	8.86629121354482e-303	0.526875790461125	0.784	0.353	1.86307377270217e-298	Mono	FAM49B
PRKCB	4.95642423888983e-302	0.322034822324854	0.378	0.109	1.04149342531792e-297	Mono	PRKCB
SDCBP	8.18721001245128e-302	0.709179097257437	0.93	0.605	1.72037843991639e-297	Mono	SDCBP
FRAT2	9.98070054327757e-302	0.461881517708392	0.35	0.101	2.09724460515892e-297	Mono	FRAT2
IPMK	1.20909816412844e-300	0.365530708520998	0.282	0.07	2.54067797228308e-296	Mono	IPMK
ARPC2	2.03921634109153e-300	0.56308847424922	0.984	0.859	4.28500529753563e-296	Mono	ARPC2
HLA-DQA1	2.91201348386386e-298	0.619255173532488	0.656	0.286	6.11901393364314e-294	Mono	HLA-DQA1
CAMK1	7.41374069125141e-298	0.474467715525236	0.412	0.138	1.55784933145266e-293	Mono	CAMK1
YBX1	4.15087257464623e-297	0.564324729899526	0.985	0.897	8.72222854110411e-293	Mono	YBX1
GABARAPL1	1.32305345430715e-296	0.63487816186851	0.631	0.279	2.78013222353561e-292	Mono	GABARAPL1
PGK1	2.42749701196637e-294	0.808540183943493	0.929	0.653	5.10089947124493e-290	Mono	PGK1
MARCKS	1.05877372841543e-293	0.627011816624089	0.808	0.392	2.22480123551935e-289	Mono	MARCKS
TMSB10	1.67342033256261e-293	0.520757209697575	0.999	0.979	3.5163581448138e-289	Mono	TMSB10
ERN1	2.62113533357334e-290	0.552000836714585	0.422	0.141	5.50779167643766e-286	Mono	ERN1
REL	7.19806249113202e-289	0.547932531848344	0.874	0.47	1.51252887126157e-284	Mono	REL
TMEM167A	7.48620243151848e-289	0.604094481426985	0.683	0.318	1.57307571693498e-284	Mono	TMEM167A
CMTM6	3.36194905311039e-287	0.538144340803219	0.742	0.359	7.06446354530087e-283	Mono	CMTM6
ZFYVE16	3.80380841279227e-286	0.605225301313242	0.511	0.202	7.99294261780039e-282	Mono	ZFYVE16
RHOQ	1.45673773750301e-285	0.551045495512964	0.584	0.246	3.06104300781507e-281	Mono	RHOQ
TIMP1	8.26149214329389e-285	1.08958161032629	0.968	0.645	1.73598734407034e-280	Mono	TIMP1
IL13RA1	1.02617939192303e-284	0.491090734447106	0.51	0.199	2.15631075624786e-280	Mono	IL13RA1
WARS	1.1700667397132e-284	0.631929457168859	0.374	0.122	2.45866124015935e-280	Mono	WARS
UBE2R2	3.2426513706482e-284	0.544996218465177	0.685	0.321	6.81378332514306e-280	Mono	UBE2R2
ZFAND5	2.66857272036691e-283	0.862981521622392	0.782	0.438	5.60747185730699e-279	Mono	ZFAND5
NCOA4	6.79688505989607e-283	0.504690325617281	0.567	0.235	1.42822945763596e-278	Mono	NCOA4
TOR2A	1.69626223004533e-281	0.29142853237491	0.294	0.078	3.56435582399426e-277	Mono	TOR2A
CPM	5.35481663722992e-279	0.340096444578507	0.322	0.091	1.12520761998112e-274	Mono	CPM
RXRA	6.00476336136214e-278	0.389626720947054	0.347	0.106	1.26178092512303e-273	Mono	RXRA
QKI	7.33385959558455e-277	0.583206394475024	0.745	0.373	1.54106391682018e-272	Mono	QKI
OAS1	1.07915267079412e-275	0.507656121453662	0.421	0.147	2.26762350713968e-271	Mono	OAS1
NCF1	2.15357467445361e-275	0.850036496602236	0.494	0.189	4.52530646342937e-271	Mono	NCF1
RBP7	4.09342531415219e-275	0.336891682397022	0.384	0.121	8.601514612628e-271	Mono	RBP7
NFE2L2	1.86667828095982e-274	0.680878881814369	0.87	0.544	3.92245107178086e-270	Mono	NFE2L2
SAT2	2.16915187204747e-274	0.563642726951695	0.697	0.34	4.55803882873335e-270	Mono	SAT2
CAT	2.62952948661433e-273	0.491002940183224	0.586	0.252	5.5254303102227e-269	Mono	CAT
NFKBIA	2.10073724164108e-272	1.05671132991269	0.972	0.82	4.41427916586041e-268	Mono	NFKBIA
SH3BP2	2.91118471689508e-271	0.364112899238014	0.343	0.105	6.11727244561163e-267	Mono	SH3BP2
S100A4	1.81746508798823e-270	0.660722266718628	0.995	0.821	3.81903938938966e-266	Mono	S100A4
UBXN11	3.61889746080808e-270	0.254183670273793	0.254	0.061	7.60438923439602e-266	Mono	UBXN11
MGST1	1.19096340338392e-269	0.280175218211763	0.293	0.078	2.50257139953062e-265	Mono	MGST1
CYTH4	1.31817048593151e-269	0.318105403307231	0.358	0.108	2.76987164208788e-265	Mono	CYTH4
TBC1D7	5.28346891351683e-269	0.324498308356502	0.27	0.071	1.11021532279729e-264	Mono	TBC1D7
SERF2	6.03629237973173e-267	0.467412103037636	0.998	0.953	1.26840611775303e-262	Mono	SERF2
VPS35	1.17225612476243e-266	0.566866528609845	0.723	0.365	2.46326179496329e-262	Mono	VPS35
GSTP1	2.28167676861139e-266	0.629043572065406	0.962	0.715	4.79448739388311e-262	Mono	GSTP1
IMPDH1	1.52062860237127e-265	0.347584216901972	0.361	0.115	3.19529688216276e-261	Mono	IMPDH1
IL17RA	8.30511589852655e-265	0.345740812238544	0.284	0.077	1.74515400375738e-260	Mono	IL17RA
PLAC8	4.22825959537817e-264	0.478826533518845	0.331	0.095	8.88484188776814e-260	Mono	PLAC8
BLVRA	1.17492387596923e-261	0.505498320171617	0.543	0.228	2.46886754057414e-257	Mono	BLVRA
SCPEP1	1.27328628230993e-259	0.490900344299662	0.559	0.238	2.67555646501786e-255	Mono	SCPEP1
UCP2	1.53096249030445e-259	0.428281843847387	0.702	0.302	3.21701148087673e-255	Mono	UCP2
GNS	4.97085004782255e-259	0.442368724763944	0.415	0.148	1.04452472054895e-254	Mono	GNS
GPSM3	2.7721292342881e-258	0.485436555446488	0.848	0.43	5.82507516000959e-254	Mono	GPSM3
GALK1	5.66353975797984e-258	0.408951828146123	0.408	0.145	1.1900796093443e-253	Mono	GALK1
SSH2	6.05784450806374e-258	0.32777522228416	0.408	0.137	1.27293486647943e-253	Mono	SSH2
IRF7	2.64020220776183e-257	0.392267819618083	0.461	0.172	5.54785689916993e-253	Mono	IRF7
FAM45A	6.32506606319463e-257	0.421213838535492	0.414	0.148	1.32908613185909e-252	Mono	FAM45A
SYAP1	7.81225973502441e-257	0.727181776185752	0.668	0.327	1.64159013812068e-252	Mono	SYAP1
CHP1	4.81861465714496e-256	0.451025472674561	0.522	0.216	1.01253549790587e-251	Mono	CHP1
CMTM7	8.64124731970578e-256	0.329382079642809	0.476	0.174	1.81578529928977e-251	Mono	CMTM7
NANS	1.0735109056624e-255	0.500439219080429	0.646	0.303	2.25576846606839e-251	Mono	NANS
NFKBID	1.52159302139223e-255	0.353580099193529	0.503	0.19	3.1973234158515e-251	Mono	NFKBID
C4orf48	8.03412699659249e-254	0.425179516146688	0.621	0.265	1.68821110579398e-249	Mono	C4orf48
SMAP2	2.00198644209578e-253	0.546970227239147	0.792	0.403	4.20677411077587e-249	Mono	SMAP2
BMP2K	2.52932492923613e-253	0.393092317705477	0.376	0.126	5.31487047380387e-249	Mono	BMP2K
CTSA	2.16217177603108e-252	0.508827968743046	0.686	0.331	4.5433715529741e-248	Mono	CTSA
RGS19	2.57277978410575e-252	0.439437043369296	0.616	0.265	5.40618216034141e-248	Mono	RGS19
ACSL3	1.70724772638331e-251	0.582449067049327	0.519	0.222	3.58743964744925e-247	Mono	ACSL3
PRKAG2-AS1	5.82383762431738e-251	0.308370959611251	0.251	0.065	1.22376299999781e-246	Mono	PRKAG2-AS1
MANBA	5.86819718582032e-250	0.340445165540373	0.289	0.083	1.23308427465642e-245	Mono	MANBA
ACTR2	9.83392797823424e-250	0.569984773489311	0.892	0.562	2.06640328606636e-245	Mono	ACTR2
CSGALNACT2	7.59689088337695e-249	0.428900434910556	0.436	0.162	1.596334681324e-244	Mono	CSGALNACT2
HACD4	3.5084736053958e-248	0.373824262796149	0.361	0.119	7.3723555870182e-244	Mono	HACD4
PABPC1	7.18346656735026e-248	0.610778110887849	0.968	0.787	1.50946182979731e-243	Mono	PABPC1
ARL8B	1.28963470059917e-247	0.455290325237451	0.552	0.238	2.70990939636903e-243	Mono	ARL8B
GNG5	2.86190923349921e-247	0.590728417349276	0.964	0.679	6.01372987235188e-243	Mono	GNG5
TRIB1	6.81699268711901e-247	0.421261940365362	0.309	0.095	1.43245467334432e-242	Mono	TRIB1
SLC2A3	1.09854638527591e-246	0.748344860903182	0.815	0.465	2.30837551938027e-242	Mono	SLC2A3
FES	2.24236772718505e-246	0.309778523571016	0.257	0.069	4.71188730513394e-242	Mono	FES
TOM1	2.36828248235595e-245	0.33673555180025	0.3	0.089	4.97647198017455e-241	Mono	TOM1
MAT2A	1.16862536483538e-243	0.480351637771053	0.495	0.201	2.45563247912858e-239	Mono	MAT2A
ACP5	3.5119941294955e-243	0.383812591233505	0.386	0.131	7.3797532643089e-239	Mono	ACP5
EIF4E2	6.21015676129052e-243	0.438530268656131	0.56	0.245	1.30494024024998e-238	Mono	EIF4E2
TIMP2	1.82748110802959e-242	0.423997459004253	0.807	0.393	3.84008605230259e-238	Mono	TIMP2
FUOM	2.79364187942147e-242	0.438327643005163	0.449	0.171	5.87027968122834e-238	Mono	FUOM
SLC36A4	3.39855032717104e-242	0.33881363294691	0.262	0.072	7.14137380248451e-238	Mono	SLC36A4
NRGN	1.17233495036788e-241	0.256058250875185	0.392	0.132	2.46342743120803e-237	Mono	NRGN
RASSF5	1.32674711009627e-241	0.291177859313295	0.413	0.141	2.78789370244529e-237	Mono	RASSF5
LAMTOR4	2.72532533727695e-241	0.569460779993043	0.917	0.605	5.72672613122005e-237	Mono	LAMTOR4
AVPI1	6.56322670540704e-240	0.420615417059743	0.324	0.104	1.37913082760718e-235	Mono	AVPI1
APAF1	4.71181247281157e-239	0.31764771584261	0.277	0.079	9.90093154911894e-235	Mono	APAF1
ADPGK	7.23173294900813e-239	0.328022994385208	0.391	0.138	1.51960404457508e-234	Mono	ADPGK
M6PR	9.98130134484377e-239	0.48196109783719	0.711	0.352	2.09737085159202e-234	Mono	M6PR
CTSD	2.17211233218319e-237	0.397757365680763	0.893	0.54	4.56425964361653e-233	Mono	CTSD
HPS3	3.09057546026598e-237	0.273972740711184	0.284	0.082	6.49422621465691e-233	Mono	HPS3
STX10	1.51447962135491e-236	0.408143536203854	0.54	0.232	3.18237602835308e-232	Mono	STX10
ZYX	2.24798645467416e-236	0.456885875596381	0.655	0.311	4.72369393720681e-232	Mono	ZYX
RCOR1	8.00213442253503e-235	0.338450834705825	0.356	0.121	1.68148850620729e-230	Mono	RCOR1
PQLC1	9.16847524702614e-234	0.422844158587021	0.462	0.186	1.9265717036576e-229	Mono	PQLC1
SH3BGRL	7.53812938185014e-233	0.557048989314098	0.922	0.634	1.58398712700817e-228	Mono	SH3BGRL
AGFG1	8.13106866327367e-233	0.428241471557517	0.466	0.186	1.7085814582137e-228	Mono	AGFG1
RAB11FIP1	2.17185212057754e-232	0.471281627143606	0.646	0.298	4.56371286096959e-228	Mono	RAB11FIP1
RIT1	3.88538754377662e-232	0.433089773098406	0.526	0.226	8.1643648457378e-228	Mono	RIT1
ATG16L2	7.17896959129017e-231	0.273051055228389	0.27	0.076	1.5085168802178e-226	Mono	ATG16L2
ATP5F1E	1.27331306177886e-228	0.452303260023347	0.997	0.943	2.67561273671593e-224	Mono	ATP5F1E
CLEC11A	1.86916936022051e-228	0.391005712050871	0.304	0.097	3.92768557663136e-224	Mono	CLEC11A
CYP1B1	7.89110006791191e-228	0.487785329313525	0.303	0.095	1.65815685727033e-223	Mono	CYP1B1
VMA21	1.75239622238323e-226	0.39319110661624	0.509	0.215	3.68231018209388e-222	Mono	VMA21
DOK2	3.48881699444492e-226	0.316667996812332	0.646	0.277	7.33105115042712e-222	Mono	DOK2
TFRC	1.7133557506466e-225	0.551154475509035	0.399	0.149	3.6002744388337e-221	Mono	TFRC
PABPC4	5.98857920458203e-224	0.517359739152366	0.56	0.261	1.25838014825882e-219	Mono	PABPC4
MCL1	9.2060989079239e-222	0.50753241750621	0.928	0.628	1.93447756352205e-217	Mono	MCL1
UBAC2	1.226597562113e-221	0.431298374175568	0.527	0.23	2.57744945726805e-217	Mono	UBAC2
FPR3	1.43752050662736e-221	0.324308367187446	0.252	0.071	3.02066184057608e-217	Mono	FPR3
MYO9B	4.31950427862512e-220	0.343029497810528	0.437	0.169	9.07657434067496e-216	Mono	MYO9B
SDE2	6.8460499319887e-220	0.355813627480023	0.348	0.12	1.43856047220879e-215	Mono	SDE2
EIF4A3	9.35250701994529e-219	0.850419388434115	0.678	0.367	1.9652423001011e-214	Mono	EIF4A3
JMJD1C	1.29346711682643e-217	0.63638310882719	0.772	0.45	2.71796245258738e-213	Mono	JMJD1C
CLIC1	2.14932253761952e-217	0.501612800922185	0.979	0.866	4.51637144829991e-213	Mono	CLIC1
COMMD9	7.98145988042509e-217	0.331531605514541	0.398	0.15	1.67714416467373e-212	Mono	COMMD9
CTSL	1.07120383977572e-216	0.753390687752846	0.672	0.355	2.25092062852071e-212	Mono	CTSL
TESC	6.81285165208144e-216	0.297746403823069	0.346	0.115	1.43158451765187e-211	Mono	TESC
ACSL4	8.84034422532198e-216	0.372246617601737	0.396	0.15	1.85762153206691e-211	Mono	ACSL4
NAPRT	3.3360236727386e-215	0.359800903706058	0.385	0.144	7.00998654352561e-211	Mono	NAPRT
CD53	7.64408293886233e-214	0.397144087965817	0.842	0.43	1.60625114794314e-209	Mono	CD53
MAP2K3	1.85730764448338e-213	0.35870438571292	0.443	0.176	3.90276055335292e-209	Mono	MAP2K3
ABCA1	7.62867104968558e-213	0.450844594359852	0.381	0.143	1.60301264767043e-208	Mono	ABCA1
ATP6AP2	3.87246089992959e-212	0.536610414794402	0.845	0.521	8.13720208902204e-208	Mono	ATP6AP2
HEXB	5.92920337949206e-212	0.444681396909715	0.592	0.279	1.24590350613267e-207	Mono	HEXB
LRP1	7.2757352938697e-212	0.276199905829148	0.499	0.206	1.52885025730084e-207	Mono	LRP1
NUMB	1.30771165227045e-211	0.378091428556311	0.394	0.151	2.74789449491589e-207	Mono	NUMB
IVNS1ABP	5.9805202054876e-211	0.38099633095846	0.507	0.214	1.25668671077911e-206	Mono	IVNS1ABP
RARA	9.32422487567493e-211	0.319661895797894	0.386	0.143	1.95929937312557e-206	Mono	RARA
TLR4	1.07772746394579e-210	0.352862777277444	0.292	0.094	2.26462871998929e-206	Mono	TLR4
PTPN2	1.20888033227327e-210	0.401709724331615	0.636	0.309	2.54022024220581e-206	Mono	PTPN2
MOB1A	1.21886309162875e-210	0.429337280463981	0.768	0.414	2.5611970144395e-206	Mono	MOB1A
SFT2D1	3.44698089986754e-210	0.357086679661357	0.568	0.258	7.24314096489166e-206	Mono	SFT2D1
PFN1	5.45872368037121e-210	0.411218579833433	0.993	0.936	1.1470416069564e-205	Mono	PFN1
TOP1	7.52972022633299e-207	0.540446835876292	0.767	0.441	1.58222011115935e-202	Mono	TOP1
SLC15A3	1.09555705020534e-206	0.316455545779378	0.262	0.08	2.30209402959648e-202	Mono	SLC15A3
FAM96A	3.16233590784581e-206	0.368597004041167	0.527	0.233	6.6450164431564e-202	Mono	FAM96A
ZNF267	5.65552542378478e-206	0.369461803005601	0.505	0.216	1.1883955572999e-201	Mono	ZNF267
LAMTOR2	7.3441722444498e-206	0.455618962138743	0.684	0.357	1.54323091372624e-201	Mono	LAMTOR2
JARID2	2.46212790833493e-203	0.288383940677959	0.311	0.103	5.17366937378418e-199	Mono	JARID2
SPG21	6.49146461976277e-203	0.344287097364452	0.433	0.177	1.36405146055075e-198	Mono	SPG21
HSBP1	1.42929851912927e-202	0.486200077927056	0.774	0.43	3.00338497824633e-198	Mono	HSBP1
TPI1	4.62661953574501e-202	0.702019796133771	0.95	0.736	9.72191563046098e-198	Mono	TPI1
PSMB3	9.8739562863698e-202	0.503734331902602	0.898	0.599	2.07481443445489e-197	Mono	PSMB3
RNF141	2.50993377692829e-201	0.31785892266768	0.306	0.104	5.27412384545941e-197	Mono	RNF141
UQCRC1	1.18145548764759e-200	0.381723683256138	0.529	0.242	2.48259241619387e-196	Mono	UQCRC1
DAPP1	2.27545488841666e-200	0.25644134714619	0.259	0.077	4.78141335702993e-196	Mono	DAPP1
ADM	5.98148811428536e-200	0.368076864321613	0.306	0.103	1.25689009745478e-195	Mono	ADM
GADD45B	7.85460293461102e-200	0.501087806964694	0.914	0.646	1.65048771464981e-195	Mono	GADD45B
HOTAIRM1	4.14330746177324e-199	0.296646724994899	0.345	0.123	8.7063319694241e-195	Mono	HOTAIRM1
CD44	1.90183206632332e-198	0.457660363213018	0.89	0.531	3.9963197209652e-194	Mono	CD44
YBX3	4.15610651749861e-198	0.570551660306586	0.877	0.529	8.73322662521984e-194	Mono	YBX3
TIPARP	4.21547845547375e-198	0.495241019354768	0.625	0.317	8.85798487848699e-194	Mono	TIPARP
BLOC1S1	3.9569413545329e-197	0.521537283864718	0.842	0.507	8.31472086827998e-193	Mono	BLOC1S1
PTGS2	1.12466316819441e-196	0.425792938540995	0.279	0.089	2.36325471532692e-192	Mono	PTGS2
MRC1	2.2464527134807e-196	0.448711783841885	0.297	0.099	4.72047108683699e-192	Mono	MRC1
NUDT16	5.85482720233109e-196	0.396332163416442	0.417	0.174	1.23027484002583e-191	Mono	NUDT16
PNPLA8	1.93816689534841e-195	0.415061118420652	0.585	0.285	4.0726700971956e-191	Mono	PNPLA8
MAP3K2	3.396021566709e-195	0.376904824440354	0.515	0.23	7.13606011812563e-191	Mono	MAP3K2
CD84	6.50960737139227e-195	0.328884397040786	0.41	0.158	1.36786379695066e-190	Mono	CD84
BCL6	2.14565814869317e-194	0.317858524317615	0.315	0.11	4.50867146784896e-190	Mono	BCL6
CLN8	3.14974865077224e-194	0.319168512312023	0.315	0.11	6.6185668398677e-190	Mono	CLN8
SGK3	3.17486949579714e-194	0.330455746946229	0.349	0.129	6.67135327151853e-190	Mono	SGK3
OTULINL	7.08107569303815e-194	0.281365898898227	0.355	0.129	1.48794643537811e-189	Mono	OTULINL
SNX27	2.36146485357897e-191	0.297019650543358	0.304	0.105	4.9621460968255e-187	Mono	SNX27
RNF13	1.05192316726852e-190	0.43183760352094	0.682	0.356	2.21040615138135e-186	Mono	RNF13
KIAA0930	3.14560336631084e-190	0.302874283607172	0.32	0.114	6.60985635362897e-186	Mono	KIAA0930
RAB5IF	6.71952265046849e-189	0.354431299714234	0.574	0.274	1.41197329454294e-184	Mono	RAB5IF
AKIRIN2	1.52720028530453e-187	0.386656858126374	0.566	0.272	3.20910595951041e-183	Mono	AKIRIN2
TWF2	1.90337565714472e-187	0.400327757214907	0.654	0.333	3.99956326835821e-183	Mono	TWF2
RGS10	2.18604604975729e-187	0.40059033633683	0.789	0.423	4.593538564355e-183	Mono	RGS10
NOP10	3.54223585943268e-187	0.520788357182703	0.866	0.551	7.4433002114259e-183	Mono	NOP10
LAMTOR1	3.71217543720553e-187	0.490571890070979	0.811	0.49	7.80039424619997e-183	Mono	LAMTOR1
ETV6	2.29608897380581e-186	0.32177363151205	0.409	0.166	4.82477176065815e-182	Mono	ETV6
RAB5C	2.68278216038016e-186	0.457461810033406	0.779	0.446	5.63733015360683e-182	Mono	RAB5C
PPP1R15B	5.72618336233928e-186	0.369072459933374	0.431	0.182	1.20324290992835e-181	Mono	PPP1R15B
GM2A	6.32603700082876e-186	0.300628972846365	0.256	0.082	1.32929015498415e-181	Mono	GM2A
RAC1	8.66766897720306e-186	0.493466322676445	0.967	0.72	1.82133728217968e-181	Mono	RAC1
MTMR14	1.57726154799191e-185	0.271377323099622	0.335	0.123	3.31429969079539e-181	Mono	MTMR14
SNX2	3.97474988333763e-185	0.394545371150719	0.703	0.378	8.35214192985736e-181	Mono	SNX2
RCBTB2	3.1894296615075e-184	0.288892739615375	0.288	0.098	6.70194854772572e-180	Mono	RCBTB2
NDEL1	1.07265452688698e-183	0.324749137444212	0.381	0.151	2.25396895734762e-179	Mono	NDEL1
RNH1	4.12761942300702e-182	0.484650856022248	0.857	0.546	8.67336669356464e-178	Mono	RNH1
SUPT4H1	3.40621653884863e-181	0.388483001268863	0.684	0.367	7.15748281308263e-177	Mono	SUPT4H1
COPE	1.41581392993263e-180	0.433939700475654	0.877	0.57	2.97504981096744e-176	Mono	COPE
PKM	1.10946237200061e-179	0.487154212324932	0.881	0.574	2.33131328228489e-175	Mono	PKM
HM13	1.19770311346993e-178	0.415052743711622	0.69	0.369	2.51673355233436e-174	Mono	HM13
TPM3	1.20816560083113e-178	0.470790228045132	0.966	0.736	2.53871837702646e-174	Mono	TPM3
B4GALT1	3.72317788366063e-178	0.385994330491366	0.58	0.285	7.82351368693607e-174	Mono	B4GALT1
ATP5MF	4.99305024972194e-178	0.451509755772412	0.825	0.505	1.04918964897407e-173	Mono	ATP5MF
NQO2	7.30798575144794e-178	0.405780556687341	0.469	0.215	1.53562704595176e-173	Mono	NQO2
CD37	7.67399504259409e-177	0.327321488021305	0.898	0.51	1.6125365783003e-172	Mono	CD37
STX6	1.50488496167084e-176	0.319925709860673	0.333	0.127	3.16221476995894e-172	Mono	STX6
PRKACA	1.62233616247643e-176	0.285841595941484	0.292	0.103	3.40901497821172e-172	Mono	PRKACA
HOMER3	1.63088655968757e-176	0.374810234446742	0.366	0.149	3.42698192787148e-172	Mono	HOMER3
ENO1	2.60696702050539e-176	0.586705094406885	0.913	0.66	5.47801980018797e-172	Mono	ENO1
ACOT9	3.85887084121122e-176	0.333948526576838	0.392	0.164	8.10864529863713e-172	Mono	ACOT9
RNF181	5.05190267631221e-176	0.432943998428528	0.729	0.409	1.06155630937349e-171	Mono	RNF181
RNPEP	6.79834012068736e-176	0.271367220830909	0.335	0.127	1.42853520956004e-171	Mono	RNPEP
POMP	1.18253814435637e-175	0.481648171098117	0.904	0.617	2.48486740273604e-171	Mono	POMP
MSRB1	2.04708626047496e-175	0.321275483701646	0.261	0.088	4.30154235913604e-171	Mono	MSRB1
CHCHD7	2.11328519408077e-175	0.327341404661111	0.447	0.196	4.44064617832192e-171	Mono	CHCHD7
LAMP2	1.02011487378767e-174	0.361408137080264	0.586	0.288	2.14356738429004e-170	Mono	LAMP2
SQOR	5.9462691722048e-173	0.310637689439307	0.506	0.233	1.2494895411554e-168	Mono	SQOR
STMP1	2.38481429046494e-172	0.388626470363625	0.686	0.369	5.01121026855397e-168	Mono	STMP1
MSN	1.20332623686981e-171	0.429484337291447	0.826	0.515	2.52854942153454e-167	Mono	MSN
BCKDK	1.70123134692567e-171	0.317971896301407	0.353	0.142	3.57479742929491e-167	Mono	BCKDK
PPP4C	2.13592772892832e-171	0.361193980170879	0.66	0.346	4.48822493679708e-167	Mono	PPP4C
USP3	2.05607148854918e-170	0.278650717400307	0.498	0.224	4.32042301888839e-166	Mono	USP3
CASP4	2.07938764792887e-170	0.378005557894087	0.699	0.384	4.36941726459294e-166	Mono	CASP4
MARCH2	1.76793189747846e-169	0.433058026801211	0.571	0.294	3.71495529617149e-165	Mono	MARCH2
UBAC1	9.52044939750027e-169	0.330770962669057	0.454	0.206	2.00053203189673e-164	Mono	UBAC1
TUT7	1.22963897530405e-168	0.283274637082639	0.404	0.169	2.5838403788064e-164	Mono	TUT7
COMT	7.19627942045245e-168	0.394783027261903	0.709	0.389	1.51215419461967e-163	Mono	COMT
MAFG	1.44327150670634e-167	0.3086149741529	0.438	0.194	3.03274641704204e-163	Mono	MAFG
PTPN1	1.68644546736802e-167	0.371297231822443	0.599	0.307	3.54372786058041e-163	Mono	PTPN1
PRMT9	4.21902795624835e-167	0.275561959109218	0.256	0.084	8.86544344446467e-163	Mono	PRMT9
ABI3	5.22492177045721e-167	0.280982099204623	0.358	0.14	1.09791281162617e-162	Mono	ABI3
PAG1	5.33340300275823e-165	0.277627468110091	0.316	0.116	1.12070797296959e-160	Mono	PAG1
MPHOSPH6	1.82067672947306e-164	0.251858514810583	0.307	0.114	3.82578801164174e-160	Mono	MPHOSPH6
DDX21	5.64021794664187e-163	0.465697616315099	0.877	0.589	1.18517899712786e-158	Mono	DDX21
CNDP2	7.8081281696088e-163	0.28504588078724	0.421	0.183	1.6407219722799e-158	Mono	CNDP2
MIS18BP1	1.01795556614615e-162	0.467898930589957	0.52	0.257	2.13903003114291e-158	Mono	MIS18BP1
TMED5	1.37918456155135e-162	0.319476127099061	0.511	0.244	2.89808051918785e-158	Mono	TMED5
FKBP15	1.96666020013115e-162	0.25659595021717	0.278	0.099	4.13254307853558e-158	Mono	FKBP15
HCST	3.01283642040137e-162	0.255151528506353	0.935	0.524	6.3308731701894e-158	Mono	HCST
AC100810.1	6.97354611568044e-162	0.313153064494012	0.367	0.152	1.46535124528793e-157	Mono	AC100810.1
PIM3	3.76564695547134e-161	0.405603714889521	0.755	0.439	7.91275394753192e-157	Mono	PIM3
JPT1	4.00755230248722e-161	0.353418976843785	0.711	0.386	8.4210696532164e-157	Mono	JPT1
ATP6V1A	1.25308777470732e-160	0.294582963317535	0.291	0.108	2.63311334099248e-156	Mono	ATP6V1A
PFDN5	1.38405626964452e-159	0.348874743425665	0.992	0.929	2.90831743940402e-155	Mono	PFDN5
USP15	3.05902638075287e-159	0.398947759236868	0.714	0.405	6.427932133876e-155	Mono	USP15
ADIPOR1	3.7179410480668e-159	0.303335272926066	0.452	0.209	7.81250952430277e-155	Mono	ADIPOR1
AC025164.1	1.13162319638114e-158	0.291278359331869	0.3	0.108	2.3778798225557e-154	Mono	AC025164.1
ARF5	1.42186959724172e-158	0.381725909174373	0.695	0.391	2.98777458468402e-154	Mono	ARF5
MTSS1	3.69211586958915e-158	0.316831090834897	0.34	0.136	7.75824307676768e-154	Mono	MTSS1
CEP170	9.04998599977489e-158	0.342263338031926	0.42	0.189	1.9016735581327e-153	Mono	CEP170
OSTF1	2.72341538436203e-156	0.313259774855263	0.757	0.42	5.72271274715994e-152	Mono	OSTF1
AZI2	9.37547495547391e-156	0.35849456376306	0.401	0.178	1.97006855239373e-151	Mono	AZI2
XRN2	2.1366901714465e-155	0.39095836195887	0.759	0.451	4.48982705726053e-151	Mono	XRN2
LRMDA	2.81706256275069e-155	0.343549867059038	0.354	0.151	5.91949356310803e-151	Mono	LRMDA
RANBP2	2.46195229656996e-153	0.413054329032609	0.429	0.199	5.17330036078245e-149	Mono	RANBP2
PLEKHO1	3.98897792077878e-153	0.362598980740817	0.592	0.301	8.38203930493246e-149	Mono	PLEKHO1
HSD17B11	5.34161430049376e-153	0.354377803178824	0.634	0.34	1.12243341296275e-148	Mono	HSD17B11
SAP30	4.36312863710671e-152	0.540401023736357	0.529	0.28	9.16824220515233e-148	Mono	SAP30
SLC25A5	1.15476038468561e-151	0.456733488022895	0.897	0.674	2.42649799633987e-147	Mono	SLC25A5
DBNL	3.91681871476722e-151	0.308968881122381	0.538	0.27	8.23041116534036e-147	Mono	DBNL
PICALM	4.95145447622571e-151	0.315204278634774	0.459	0.217	1.04044912908931e-146	Mono	PICALM
AKR1A1	5.91022029354065e-151	0.385258836892544	0.681	0.383	1.2419145902817e-146	Mono	AKR1A1
TMEM205	6.62266347288777e-151	0.355288296308438	0.509	0.254	1.39162027555791e-146	Mono	TMEM205
ATF5	9.47313904130107e-151	0.296163289889705	0.341	0.14	1.99059070674859e-146	Mono	ATF5
TAF10	1.09116933621428e-150	0.364334273458112	0.787	0.477	2.29287412618706e-146	Mono	TAF10
ARPC4	1.27171638057441e-150	0.37986068789957	0.773	0.472	2.67225763050102e-146	Mono	ARPC4
HIGD2A	9.25080190656067e-150	0.388866178563511	0.873	0.614	1.94387100462559e-145	Mono	HIGD2A
RHOA	9.51658456321491e-150	0.40193005840003	0.959	0.795	1.99971991426835e-145	Mono	RHOA
TRIM38	3.71190774369258e-149	0.335877249396274	0.491	0.24	7.79983174182121e-145	Mono	TRIM38
SYNGR2	1.98334919931168e-148	0.313302145338927	0.632	0.333	4.16761167251364e-144	Mono	SYNGR2
TMEM123	4.58591329227684e-148	0.384491880779911	0.727	0.431	9.63637960106133e-144	Mono	TMEM123
CREG1	4.34949250764363e-147	0.294066300101657	0.545	0.272	9.13958860631157e-143	Mono	CREG1
FUCA2	1.26137836258676e-146	0.286706614604431	0.392	0.177	2.65053435330356e-142	Mono	FUCA2
CHSY1	2.84726861711651e-146	0.322792954017932	0.327	0.135	5.98296554514692e-142	Mono	CHSY1
RAB8A	2.9181037256927e-146	0.296174810902009	0.606	0.322	6.13181135879808e-142	Mono	RAB8A
PITPNA	2.97485365752323e-146	0.289682261460523	0.37	0.161	6.25105999055355e-142	Mono	PITPNA
CKS2	4.56692893963754e-145	0.523045252741144	0.432	0.203	9.59648778086036e-141	Mono	CKS2
SPTLC2	1.05955044417714e-144	0.264659230733969	0.338	0.14	2.22643334834943e-140	Mono	SPTLC2
PARL	4.35579537075135e-144	0.251445626904354	0.43	0.199	9.15283281255982e-140	Mono	PARL
DRAM2	9.4171714173747e-144	0.27932427725771	0.484	0.234	1.97883022993295e-139	Mono	DRAM2
SELENOK	1.30181874491254e-142	0.88661379238516	0.853	0.661	2.73551172868472e-138	Mono	SELENOK
UBE2J1	2.01278578689817e-140	0.299298018959926	0.48	0.237	4.22946677400913e-136	Mono	UBE2J1
ENY2	2.74864204096717e-140	0.377886875598581	0.836	0.537	5.77572152068431e-136	Mono	ENY2
LYST	6.48313090942048e-140	0.270793440005551	0.425	0.195	1.36230029799653e-135	Mono	LYST
FAM200B	2.41510505863723e-139	0.308634293873902	0.468	0.229	5.07486025971441e-135	Mono	FAM200B
TAOK3	3.50808580596771e-139	0.260032569227642	0.58	0.302	7.37154070407995e-135	Mono	TAOK3
ZNF106	4.09081699189463e-139	0.332416283962557	0.567	0.302	8.5960337450682e-135	Mono	ZNF106
EMP3	7.33749323217298e-139	0.431565535372882	0.951	0.707	1.54182745287651e-134	Mono	EMP3
BAZ1A	9.22775648093571e-139	0.267465437572704	0.601	0.313	1.93902846933902e-134	Mono	BAZ1A
GAPDH	1.32340807182664e-136	0.540810473358563	0.997	0.974	2.78087738132933e-132	Mono	GAPDH
PELI1	1.47311148093721e-136	0.337548705229991	0.309	0.128	3.09544915489335e-132	Mono	PELI1
STK38L	1.62432521880168e-136	0.267883942347106	0.367	0.163	3.41319458226797e-132	Mono	STK38L
LGALS3	5.79886816403774e-136	0.374251846425635	0.935	0.608	1.21851616730925e-131	Mono	LGALS3
BLOC1S6	5.94235276004132e-135	0.302799683790582	0.48	0.238	1.24866658546748e-130	Mono	BLOC1S6
EIF3A	6.87254508461806e-135	0.362187546187541	0.697	0.409	1.44412789863079e-130	Mono	EIF3A
DHRS4L2	8.03553683423177e-135	0.278074916520037	0.441	0.214	1.68850735497712e-130	Mono	DHRS4L2
RTN3	2.27118457290846e-134	0.342294183809474	0.605	0.336	4.77244014305255e-130	Mono	RTN3
COLGALT1	1.92835238846643e-133	0.254086030421223	0.292	0.118	4.05204687388451e-129	Mono	COLGALT1
CREM	2.29161916525695e-133	0.345383280842501	0.673	0.393	4.81537935195442e-129	Mono	CREM
S100A10	2.89063053487592e-133	0.565228314497869	0.986	0.867	6.07408194293478e-129	Mono	S100A10
FBXL5	6.33266682598612e-133	0.282608384901864	0.377	0.171	1.33068328014446e-128	Mono	FBXL5
TRMT6	6.62395897738987e-133	0.336662979280397	0.295	0.121	1.39189249991893e-128	Mono	TRMT6
PRDX3	9.53137465501252e-133	0.319669038157207	0.649	0.366	2.00282775625778e-128	Mono	PRDX3
ATP5MC3	1.5801522346787e-132	0.396031588407622	0.899	0.644	3.32037389073036e-128	Mono	ATP5MC3
CORO1C	3.41017200664698e-131	0.27804483339397	0.316	0.135	7.16579443756731e-127	Mono	CORO1C
ACADVL	3.88224023012091e-131	0.353186683247063	0.536	0.287	8.15775139555307e-127	Mono	ACADVL
GUSB	2.99877655828369e-130	0.257028763944098	0.455	0.223	6.30132918192151e-126	Mono	GUSB
NAPA	3.11764304618834e-130	0.307945891823201	0.52	0.274	6.55110333295556e-126	Mono	NAPA
FOXO3	1.19995228164336e-129	0.282449542279787	0.357	0.161	2.52145972941719e-125	Mono	FOXO3
DICER1	1.22446774962938e-128	0.273614281382881	0.353	0.158	2.57297408229622e-124	Mono	DICER1
RTN4	3.00129026764246e-128	0.357921933252771	0.843	0.541	6.30661123939711e-124	Mono	RTN4
MTPN	1.46842155403549e-127	0.362931842120507	0.818	0.517	3.08559421149477e-123	Mono	MTPN
MIR22HG	6.29081009114847e-127	0.288728034307687	0.468	0.237	1.32188792445303e-122	Mono	MIR22HG
PEA15	9.79947530261307e-127	0.35667184255588	0.509	0.27	2.05916374533808e-122	Mono	PEA15
SPAG9	7.56783375934287e-124	0.354202042555065	0.706	0.421	1.59022890785072e-119	Mono	SPAG9
PRR13	1.60699925231388e-123	0.306567161228129	0.799	0.505	3.37678752888715e-119	Mono	PRR13
TSEN34	3.4679491391854e-123	0.294853478398383	0.489	0.256	7.28720152617027e-119	Mono	TSEN34
HNRNPU	3.64719053080961e-123	0.456303280730648	0.901	0.672	7.66384146239022e-119	Mono	HNRNPU
RAB10	2.69303230716351e-122	0.288917359196063	0.583	0.32	5.65886878704268e-118	Mono	RAB10
NDUFA2	9.08987007206623e-122	0.32144971202806	0.771	0.473	1.91005439824328e-117	Mono	NDUFA2
GRASP	2.67759067616405e-121	0.286418600378276	0.437	0.213	5.62642128782351e-117	Mono	GRASP
HADHA	1.04403414960545e-120	0.324657213816479	0.789	0.492	2.19382895856594e-116	Mono	HADHA
ERP44	1.26412004946052e-120	0.274172079941085	0.6	0.337	2.6562954599314e-116	Mono	ERP44
ARL5B	2.30600103408487e-120	0.253816909973047	0.261	0.104	4.84559997292253e-116	Mono	ARL5B
POLE4	3.18924162309201e-120	0.289028326298723	0.644	0.365	6.70155342260324e-116	Mono	POLE4
RRP7A	3.50920246999865e-120	0.276682247304904	0.446	0.226	7.37388715020816e-116	Mono	RRP7A
FKBP5	2.98181051132142e-118	0.310211966396929	0.547	0.301	6.26567842743969e-114	Mono	FKBP5
UQCR10	3.54179259608527e-118	0.347179984348041	0.861	0.573	7.44236878215399e-114	Mono	UQCR10
RAB7A	1.06031129340115e-117	0.319071524853643	0.737	0.454	2.22803212082384e-113	Mono	RAB7A
ATP6AP1	1.42822848166853e-117	0.263600941594909	0.507	0.269	3.00113650853009e-113	Mono	ATP6AP1
CYCS	4.31122487633148e-116	0.733610017837662	0.791	0.566	9.05917683263534e-112	Mono	CYCS
STAT2	5.13099457945191e-116	0.260219424743114	0.323	0.145	1.07817589098023e-111	Mono	STAT2
ZFP36L1	7.15091999999065e-116	0.44732726858745	0.893	0.673	1.50262281959804e-111	Mono	ZFP36L1
LRPAP1	1.29189917453343e-115	0.364852621945912	0.773	0.48	2.71466773544709e-111	Mono	LRPAP1
CFLAR	2.36220148987371e-115	0.304838104920506	0.646	0.378	4.96369399067162e-111	Mono	CFLAR
COX6B1	4.83223918483108e-115	0.343610323605161	0.955	0.761	1.01539841990856e-110	Mono	COX6B1
CAP1	7.93900622094591e-115	0.339465538114244	0.847	0.581	1.66822337720736e-110	Mono	CAP1
COX5A	2.32130366548239e-113	0.342687036789854	0.826	0.558	4.87775539227815e-109	Mono	COX5A
METTL9	3.95111884307138e-113	0.332452027085906	0.594	0.344	8.3024860249459e-109	Mono	METTL9
OAZ2	5.90956822898271e-113	0.250149471940675	0.379	0.185	1.24177757195614e-108	Mono	OAZ2
BAZ2B	2.76836949165882e-112	0.25548172580262	0.4	0.197	5.81717481282267e-108	Mono	BAZ2B
ARHGAP18	4.22923896592866e-112	0.275728902693317	0.56	0.304	8.88689983910589e-108	Mono	ARHGAP18
ERCC1	4.66977745014457e-112	0.264164135507404	0.447	0.232	9.81260335598879e-108	Mono	ERCC1
MBD2	1.26994624556738e-111	0.293681566735853	0.636	0.375	2.66853804581073e-107	Mono	MBD2
DRAM1	1.45014006503183e-111	0.250088577554354	0.265	0.112	3.04717931865138e-107	Mono	DRAM1
UBE2D3	1.05755704098339e-110	0.325020461670402	0.893	0.656	2.2222446102184e-106	Mono	UBE2D3
HADHB	1.89672254720722e-110	0.265016728485444	0.573	0.326	3.98558308844654e-106	Mono	HADHB
ATP5MC2	3.2161203644501e-110	0.31946750467208	0.973	0.859	6.75803372181899e-106	Mono	ATP5MC2
CDV3	3.68783587875114e-110	0.299334335731711	0.829	0.537	7.74924953201977e-106	Mono	CDV3
SELL	5.95836052661861e-110	0.326336274315819	0.305	0.133	1.25203029745837e-105	Mono	SELL
RAB1A	1.06029270457352e-109	0.266384689371195	0.56	0.315	2.22799306012034e-105	Mono	RAB1A
CFL1	1.71648506815033e-109	0.269037342227184	0.981	0.926	3.60685007370429e-105	Mono	CFL1
PSME2	9.60015557501694e-108	0.495218276173869	0.817	0.608	2.01728069097831e-103	Mono	PSME2
ZNF706	3.95075817005947e-107	0.317742960109285	0.815	0.542	8.30172814274596e-103	Mono	ZNF706
NRBF2	1.95121755794358e-106	0.250710069879902	0.531	0.295	4.10009345450684e-102	Mono	NRBF2
ERO1A	2.77827407974451e-106	0.310915302923482	0.375	0.184	5.83798732376714e-102	Mono	ERO1A
PHC2	7.74686713007814e-106	0.251250517474608	0.351	0.171	1.62784919004332e-101	Mono	PHC2
DAZAP2	1.55043987991848e-105	0.259659415463611	0.709	0.437	3.2579393196727e-101	Mono	DAZAP2
ACTR3	1.62711310267304e-105	0.291522765946487	0.827	0.552	3.41905276264686e-101	Mono	ACTR3
BNIP2	2.20436442697772e-105	0.257040132712582	0.586	0.336	4.63203097040829e-101	Mono	BNIP2
PGAM1	1.97240804871713e-104	0.344022293754164	0.799	0.533	4.14462103276931e-100	Mono	PGAM1
CTNNB1	5.8961486873144e-104	0.297250959078478	0.598	0.349	1.23895772366537e-99	Mono	CTNNB1
IER5	2.52536037108493e-103	0.293203948370649	0.513	0.284	5.30653974776076e-99	Mono	IER5
IQGAP1	1.3979270415494e-102	0.269360129331796	0.779	0.498	2.93746409240775e-98	Mono	IQGAP1
SRSF9	2.34551964052078e-100	0.306484133003254	0.836	0.579	4.92864042062632e-96	Mono	SRSF9
DYNLT1	9.25928369728951e-100	0.270328627484491	0.736	0.469	1.94565328331145e-95	Mono	DYNLT1
PCBP1	2.70350872206942e-98	0.3135845345781	0.901	0.676	5.68088287768448e-94	Mono	PCBP1
PSMA4	1.10238414857306e-97	0.274371701996991	0.695	0.434	2.31643981139657e-93	Mono	PSMA4
FNDC3B	3.58234754170455e-97	0.284623130671219	0.317	0.155	7.52758688938377e-93	Mono	FNDC3B
MID1IP1	9.70191984752757e-97	0.339709784626846	0.362	0.184	2.03866441756097e-92	Mono	MID1IP1
S100A6	9.69344198295228e-96	0.263044899698577	0.997	0.925	2.03688296387776e-91	Mono	S100A6
MSRB2	1.75034901391097e-95	0.276616905942233	0.462	0.26	3.67800838293112e-91	Mono	MSRB2
TMBIM6	4.41313942164569e-95	0.327595289441411	0.954	0.78	9.27332986670408e-91	Mono	TMBIM6
COX8A	1.41725895207492e-94	0.302310488558466	0.926	0.691	2.97808623599503e-90	Mono	COX8A
COX4I1	2.60467515455807e-94	0.258996882582196	0.979	0.905	5.47320390227288e-90	Mono	COX4I1
MAP1LC3B	2.8399403873662e-94	0.320868046945881	0.862	0.607	5.96756673597259e-90	Mono	MAP1LC3B
SLC25A6	1.01070917243273e-92	0.336629924174106	0.945	0.831	2.1238031840329e-88	Mono	SLC25A6
LRRFIP1	2.04235169041531e-92	0.343937597408578	0.915	0.674	4.2915936070697e-88	Mono	LRRFIP1
VAPA	2.76682534172153e-91	0.317777865079672	0.841	0.594	5.81393009055945e-87	Mono	VAPA
RALA	3.28436326418974e-90	0.299788928152351	0.531	0.312	6.90143252704189e-86	Mono	RALA
HERPUD1	4.43686875978593e-90	0.441078427644782	0.838	0.657	9.32319232493818e-86	Mono	HERPUD1
CHMP2A	6.04773412017289e-90	0.271889998839575	0.771	0.495	1.27081037067193e-85	Mono	CHMP2A
FLOT1	6.59644289447039e-89	0.251504487578394	0.588	0.352	1.38611054541506e-84	Mono	FLOT1
MX1	1.91810896825746e-88	0.384445403239167	0.412	0.23	4.03052237499941e-84	Mono	MX1
ATP5MPL	3.71503094241504e-87	0.306262892666285	0.78	0.525	7.80639451929672e-83	Mono	ATP5MPL
ATP6V0E1	1.68563221096185e-85	0.30095430594798	0.941	0.746	3.54201896489413e-81	Mono	ATP6V0E1
DBI	2.78018947481221e-85	0.291337116973371	0.867	0.619	5.8420121434229e-81	Mono	DBI
GPX4	1.84914654290741e-78	0.297849258772727	0.942	0.755	3.88561163061134e-74	Mono	GPX4
COX7B	2.76274996246534e-78	0.267550938699537	0.84	0.612	5.80536649612842e-74	Mono	COX7B
SNAPC1	1.32478604331603e-76	0.365198627523314	0.363	0.199	2.78377291281997e-72	Mono	SNAPC1
DUSP1	6.26399652127281e-75	0.398464888079467	0.961	0.805	1.31625358901506e-70	Mono	DUSP1
SEPHS2	2.04294269533314e-70	0.344945318675862	0.413	0.243	4.29283548570353e-66	Mono	SEPHS2
TMBIM4	5.51759768410087e-67	0.253282526995582	0.845	0.604	1.15941280136012e-62	Mono	TMBIM4
COX5B	7.11065114577097e-67	0.262578806255938	0.935	0.732	1.49416112526085e-62	Mono	COX5B
EIF4E	6.59072032850371e-65	0.34379296359975	0.418	0.252	1.38490806262848e-60	Mono	EIF4E
P4HA1	1.95899291611157e-57	0.256468423600574	0.352	0.208	4.11643181462524e-53	Mono	P4HA1
PHLDA1	1.09580468930497e-48	0.374824053481303	0.37	0.234	2.30261439363652e-44	Mono	PHLDA1
TUBA1A	3.98409138551994e-39	0.314172430721377	0.82	0.667	8.37177122839306e-35	Mono	TUBA1A
CALR	3.82523294817784e-36	0.271697911615941	0.839	0.698	8.03796199400609e-32	Mono	CALR
TWISTNB	1.32949507223491e-21	0.275630178549591	0.295	0.206	2.79366799528722e-17	Mono	TWISTNB
HSPA1A	5.57397334058329e-14	0.453839370846665	0.688	0.586	1.17125901805677e-09	Mono	HSPA1A
NKG7	0	4.07192905947824	0.835	0.083	0	CD8+ T	NKG7
GNLY	0	3.891024408835	0.334	0.034	0	CD8+ T	GNLY
CCL5	0	3.81572815572755	0.95	0.218	0	CD8+ T	CCL5
CCL4	0	3.47214550791032	0.895	0.351	0	CD8+ T	CCL4
GZMK	0	2.98450848415486	0.736	0.127	0	CD8+ T	GZMK
GZMH	0	2.80505350320346	0.565	0.044	0	CD8+ T	GZMH
CST7	0	2.793769950524	0.834	0.155	0	CD8+ T	CST7
GZMA	0	2.73338633205453	0.905	0.162	0	CD8+ T	GZMA
XCL2	0	2.62584302087506	0.269	0.016	0	CD8+ T	XCL2
CTSW	0	2.5697316854905	0.658	0.088	0	CD8+ T	CTSW
GZMB	0	2.32885761933384	0.346	0.022	0	CD8+ T	GZMB
DUSP2	0	2.28497540367643	0.838	0.384	0	CD8+ T	DUSP2
KLRD1	0	2.19364295458688	0.354	0.016	0	CD8+ T	KLRD1
CD8A	0	2.14837359001026	0.454	0.03	0	CD8+ T	CD8A
CCL4L2	0	2.01334783061758	0.519	0.212	0	CD8+ T	CCL4L2
IFNG	0	1.93471390606594	0.273	0.039	0	CD8+ T	IFNG
APOBEC3G	0	1.91048818566504	0.605	0.195	0	CD8+ T	APOBEC3G
CD8B	0	1.86229583603617	0.37	0.026	0	CD8+ T	CD8B
PRF1	0	1.8444640402738	0.382	0.027	0	CD8+ T	PRF1
GZMM	0	1.83709871614393	0.575	0.104	0	CD8+ T	GZMM
IL32	0	1.81999398141427	0.89	0.404	0	CD8+ T	IL32
TRBC2	0	1.69231555809715	0.776	0.246	0	CD8+ T	TRBC2
CD69	0	1.64930277872527	0.871	0.365	0	CD8+ T	CD69
CD7	0	1.64146215754093	0.449	0.133	0	CD8+ T	CD7
CXCR4	0	1.62817199412001	0.89	0.504	0	CD8+ T	CXCR4
HOPX	0	1.62199292106261	0.411	0.084	0	CD8+ T	HOPX
CD3G	0	1.60049272644455	0.653	0.207	0	CD8+ T	CD3G
CD3D	0	1.58579328770206	0.699	0.236	0	CD8+ T	CD3D
HCST1	0	1.58275594401877	0.868	0.463	0	CD8+ T	HCST
CD2	0	1.57107689846351	0.785	0.253	0	CD8+ T	CD2
TRAC	0	1.56146187430294	0.727	0.263	0	CD8+ T	TRAC
CD3E	0	1.53156668877064	0.687	0.218	0	CD8+ T	CD3E
PTPRC	0	1.47597017731352	0.954	0.551	0	CD8+ T	PTPRC
TUBA4A	0	1.46463652928929	0.669	0.362	0	CD8+ T	TUBA4A
TNF	0	1.45627578291599	0.386	0.156	0	CD8+ T	TNF
CD247	0	1.44923636427297	0.464	0.124	0	CD8+ T	CD247
CORO1A	0	1.40519660886061	0.842	0.46	0	CD8+ T	CORO1A
SAMD3	0	1.40297432594209	0.389	0.055	0	CD8+ T	SAMD3
RUNX3	0	1.37760367779931	0.462	0.14	0	CD8+ T	RUNX3
ZFP36L2	0	1.3558095771422	0.942	0.799	0	CD8+ T	ZFP36L2
RAC2	0	1.35488661422542	0.77	0.408	0	CD8+ T	RAC2
TRBC1	0	1.35284474812408	0.508	0.16	0	CD8+ T	TRBC1
ITM2C	0	1.34649516226374	0.37	0.178	0	CD8+ T	ITM2C
IL2RG	0	1.31353931835828	0.578	0.234	0	CD8+ T	IL2RG
MATK	0	1.31326751323834	0.331	0.05	0	CD8+ T	MATK
RARRES3	0	1.30906623860405	0.677	0.412	0	CD8+ T	RARRES3
TSC22D3	0	1.30053623234434	0.893	0.738	0	CD8+ T	TSC22D3
ID2	0	1.29220642621692	0.582	0.421	0	CD8+ T	ID2
LCK	0	1.28108062942636	0.535	0.16	0	CD8+ T	LCK
STK17A	0	1.2696421247151	0.663	0.398	0	CD8+ T	STK17A
TAGAP	0	1.25813790833321	0.583	0.302	0	CD8+ T	TAGAP
CD52	0	1.23115330054152	0.795	0.44	0	CD8+ T	CD52
EVL	0	1.22819535473263	0.586	0.332	0	CD8+ T	EVL
SLA	0	1.22461495833593	0.501	0.267	0	CD8+ T	SLA
SKAP1	0	1.214820998319	0.461	0.138	0	CD8+ T	SKAP1
KLRB1	0	1.2135780262112	0.339	0.114	0	CD8+ T	KLRB1
ARL4C	0	1.2104460126287	0.715	0.403	0	CD8+ T	ARL4C
CD48	0	1.17606708095124	0.766	0.415	0	CD8+ T	CD48
SH2D1A	0	1.17211904342413	0.315	0.065	0	CD8+ T	SH2D1A
PYHIN1	0	1.1553581070674	0.311	0.063	0	CD8+ T	PYHIN1
KLRG1	0	1.14712573262157	0.27	0.051	0	CD8+ T	KLRG1
ARPC5L	0	1.14400843954422	0.584	0.408	0	CD8+ T	ARPC5L
DDIT4	0	1.1382036549465	0.767	0.555	0	CD8+ T	DDIT4
SOCS1	0	1.10916175573798	0.495	0.246	0	CD8+ T	SOCS1
ISG20	0	1.10213847570819	0.532	0.282	0	CD8+ T	ISG20
HLA-C	0	1.09806469278242	0.991	0.96	0	CD8+ T	HLA-C
IRF1	0	1.07980882863898	0.772	0.583	0	CD8+ T	IRF1
ETS1	0	1.07801730112674	0.588	0.326	0	CD8+ T	ETS1
CLEC2B	0	1.07172113970919	0.586	0.435	0	CD8+ T	CLEC2B
ACAP1	0	1.06906942095619	0.476	0.204	0	CD8+ T	ACAP1
LCP11	0	1.06761557772213	0.723	0.442	0	CD8+ T	LCP1
CD96	0	1.06276142319227	0.357	0.1	0	CD8+ T	CD96
RBM38	0	1.05922702313978	0.398	0.178	0	CD8+ T	RBM38
PPP2R5C	0	1.05357561765693	0.501	0.356	0	CD8+ T	PPP2R5C
TBC1D10C	0	1.04642483386891	0.404	0.148	0	CD8+ T	TBC1D10C
UBE2S	0	1.03385221910965	0.52	0.423	0	CD8+ T	UBE2S
ALOX5AP	0	1.03219030172687	0.548	0.307	0	CD8+ T	ALOX5AP
CYTIP	0	1.02688536717923	0.692	0.422	0	CD8+ T	CYTIP
PTPN7	0	1.02481974594047	0.341	0.132	0	CD8+ T	PTPN7
MYBL1	0	1.02056699449128	0.265	0.053	0	CD8+ T	MYBL1
ARHGDIB	0	1.01841263683896	0.898	0.759	0	CD8+ T	ARHGDIB
HLA-A	0	1.01468737199992	0.995	0.97	0	CD8+ T	HLA-A
LEPROTL1	0	1.01287950090918	0.621	0.439	0	CD8+ T	LEPROTL1
KIAA1551	0	1.01161334729586	0.528	0.365	0	CD8+ T	KIAA1551
HLA-B	0	1.01158247708845	0.998	0.96	0	CD8+ T	HLA-B
BIN2	0	1.00820757431275	0.393	0.2	0	CD8+ T	BIN2
GBP5	0	1.00804556880257	0.33	0.124	0	CD8+ T	GBP5
BTG1	0	1.00529884485332	0.978	0.889	0	CD8+ T	BTG1
SRSF7	0	1.00506049419315	0.723	0.689	0	CD8+ T	SRSF7
STK17B	0	1.00435231431238	0.702	0.483	0	CD8+ T	STK17B
FYN	0	0.998723847753122	0.407	0.216	0	CD8+ T	FYN
TERF2IP	0	0.99703223234514	0.668	0.636	0	CD8+ T	TERF2IP
PRDM1	0	0.97958879553452	0.43	0.239	0	CD8+ T	PRDM1
TENT5C	0	0.976507497250982	0.352	0.139	0	CD8+ T	TENT5C
STK4	0	0.968929132128769	0.67	0.474	0	CD8+ T	STK4
EZR	0	0.951049663603369	0.657	0.474	0	CD8+ T	EZR
RHOF	0	0.940379680128411	0.341	0.131	0	CD8+ T	RHOF
CLEC2D	0	0.928067605920306	0.387	0.158	0	CD8+ T	CLEC2D
RGCC	0	0.926130678689764	0.675	0.464	0	CD8+ T	RGCC
LIMD2	0	0.920180810768878	0.53	0.347	0	CD8+ T	LIMD2
RHOH	0	0.91556201569079	0.47	0.226	0	CD8+ T	RHOH
SEPT1	0	0.908364598775732	0.394	0.2	0	CD8+ T	SEPT1
OASL	0	0.907862294383352	0.264	0.104	0	CD8+ T	OASL
MBP	0	0.902696745407481	0.455	0.315	0	CD8+ T	MBP
IKZF3	0	0.898137355860408	0.277	0.08	0	CD8+ T	IKZF3
ITGA4	0	0.893575800057152	0.368	0.211	0	CD8+ T	ITGA4
CXCR3	0	0.892593932659915	0.275	0.076	0	CD8+ T	CXCR3
DOK21	0	0.887581113422058	0.416	0.267	0	CD8+ T	DOK2
CD531	0	0.887278573759852	0.601	0.414	0	CD8+ T	CD53
PSMB9	0	0.884974603383826	0.65	0.557	0	CD8+ T	PSMB9
HLA-F	0	0.884720792234289	0.598	0.506	0	CD8+ T	HLA-F
TXNIP	0	0.883013370758165	0.831	0.768	0	CD8+ T	TXNIP
LAT	0	0.880320293230521	0.36	0.145	0	CD8+ T	LAT
TNFAIP3	0	0.86602810397365	0.488	0.331	0	CD8+ T	TNFAIP3
SYTL3	0	0.86358051556342	0.276	0.099	0	CD8+ T	SYTL3
PTPN4	0	0.85993696593045	0.256	0.082	0	CD8+ T	PTPN4
GNG2	0	0.853838165923247	0.302	0.136	0	CD8+ T	GNG2
ICAM3	0	0.848519530615253	0.447	0.266	0	CD8+ T	ICAM3
SPOCK2	0	0.846499008789319	0.384	0.158	0	CD8+ T	SPOCK2
CDC42SE2	0	0.841107583980879	0.443	0.305	0	CD8+ T	CDC42SE2
EMB	0	0.840141097517413	0.405	0.231	0	CD8+ T	EMB
PTPN22	0	0.827887125837212	0.256	0.093	0	CD8+ T	PTPN22
PARP8	0	0.827727384759704	0.271	0.115	0	CD8+ T	PARP8
ARAP2	0	0.819426762258968	0.274	0.119	0	CD8+ T	ARAP2
ITGB21	0	0.818758523586871	0.619	0.392	0	CD8+ T	ITGB2
LSP11	0	0.812405372006053	0.574	0.391	0	CD8+ T	LSP1
TRAF3IP3	0	0.798205105038355	0.332	0.172	0	CD8+ T	TRAF3IP3
PFN11	0	0.778136836063697	0.957	0.935	0	CD8+ T	PFN1
APBB1IP	0	0.777293377700733	0.487	0.351	0	CD8+ T	APBB1IP
SLC9A3R1	0	0.776524435438297	0.25	0.106	0	CD8+ T	SLC9A3R1
MYL12A	0	0.77060911113605	0.935	0.927	0	CD8+ T	MYL12A
TRAT1	0	0.765644945805502	0.266	0.106	0	CD8+ T	TRAT1
AES	0	0.751794099816521	0.638	0.611	0	CD8+ T	AES
B2M	0	0.737558568924948	1	0.999	0	CD8+ T	B2M
CALM1	0	0.733089039470828	0.967	0.963	0	CD8+ T	CALM1
FYB11	0	0.710213392125422	0.59	0.398	0	CD8+ T	FYB1
PSME1	0	0.677728696620648	0.781	0.801	0	CD8+ T	PSME1
RPL28	0	0.656336123114362	0.998	0.995	0	CD8+ T	RPL28
HLA-E	0	0.644241339761605	0.958	0.913	0	CD8+ T	HLA-E
YWHAZ	0	0.637478794319603	0.745	0.761	0	CD8+ T	YWHAZ
TMSB4X	0	0.628315756898594	0.998	0.993	0	CD8+ T	TMSB4X
IER2	0	0.626077089594152	0.803	0.768	0	CD8+ T	IER2
RPS3	0	0.624625595981691	0.995	0.988	0	CD8+ T	RPS3
RPS29	0	0.624137772789924	0.981	0.971	0	CD8+ T	RPS29
HSPA8	0	0.622507684293462	0.88	0.88	0	CD8+ T	HSPA8
CD371	0	0.611930369762117	0.712	0.485	0	CD8+ T	CD37
SUB1	0	0.608120986019314	0.742	0.781	0	CD8+ T	SUB1
SRGN1	0	0.605557025139291	0.954	0.761	0	CD8+ T	SRGN
PNRC1	0	0.595300037522061	0.927	0.934	0	CD8+ T	PNRC1
SH3BGRL31	0	0.58775839546076	0.959	0.913	0	CD8+ T	SH3BGRL3
RPS15A	0	0.561890602647638	0.994	0.99	0	CD8+ T	RPS15A
RPS27	0	0.559680925727051	0.993	0.992	0	CD8+ T	RPS27
CFL11	0	0.556644356660457	0.927	0.929	0	CD8+ T	CFL1
DDX5	0	0.553211311479298	0.868	0.901	0	CD8+ T	DDX5
JUND	0	0.536881379137244	0.938	0.941	0	CD8+ T	JUND
SARAF	0	0.525151273454328	0.798	0.798	0	CD8+ T	SARAF
RPS19	0	0.512943079159976	0.992	0.989	0	CD8+ T	RPS19
RPS26	0	0.482720128586076	0.985	0.983	0	CD8+ T	RPS26
RPL23A	0	0.482082531491446	0.978	0.981	0	CD8+ T	RPL23A
RPSA	0	0.45648153281256	0.959	0.951	0	CD8+ T	RPSA
H3F3B	0	0.454511267796634	0.98	0.984	0	CD8+ T	H3F3B
EIF1	0	0.398657616036773	0.985	0.986	0	CD8+ T	EIF1
RPL13A	0	0.398608194135769	0.978	0.982	0	CD8+ T	RPL13A
RPS7	0	0.37895785048079	0.993	0.988	0	CD8+ T	RPS7
RPL14	0	0.329156938158319	0.989	0.989	0	CD8+ T	RPL14
RPLP2	0	0.323319527241841	0.992	0.993	0	CD8+ T	RPLP2
RPS14	0	0.322392822770374	0.997	0.994	0	CD8+ T	RPS14
RPL41	0	0.312572009900248	0.999	0.998	0	CD8+ T	RPL41
RPL13	0	0.308658350178529	0.998	0.998	0	CD8+ T	RPL13
RPS2	0	0.301988967267302	0.994	0.989	0	CD8+ T	RPS2
RPS12	0	0.300999919158099	0.997	0.996	0	CD8+ T	RPS12
RPS15	0	0.296166874604774	0.992	0.993	0	CD8+ T	RPS15
RPS27A	0	0.285596369208957	0.997	0.996	0	CD8+ T	RPS27A
TGFB1	4.67940015389348e-307	0.849381997962613	0.548	0.48	9.83282354337636e-303	CD8+ T	TGFB1
CDKN2D	1.70389984522703e-302	0.846790222026687	0.439	0.303	3.58040474477556e-298	CD8+ T	CDKN2D
KLF6	1.21584206463815e-299	0.643712279975083	0.821	0.808	2.55484893042414e-295	CD8+ T	KLF6
CYBA1	1.05735054338765e-293	0.393557010483609	0.89	0.74	2.22181069682046e-289	CD8+ T	CYBA
UBB	1.59507604027747e-289	0.472825374076923	0.875	0.911	3.35173328343505e-285	CD8+ T	UBB
IL7R	2.58791369457631e-284	0.675151022836534	0.454	0.258	5.4379830464132e-280	CD8+ T	IL7R
GMFG1	5.8222126198997e-280	0.62301980219524	0.652	0.553	1.22342153781952e-275	CD8+ T	GMFG
PIP4K2A	7.66723887061537e-278	0.867374476028126	0.419	0.306	1.61111690388241e-273	CD8+ T	PIP4K2A
RNF19A	3.07855865405231e-277	0.893721871090398	0.478	0.369	6.46897529976012e-273	CD8+ T	RNF19A
IKZF1	7.59933704432318e-277	0.738970786873354	0.345	0.2	1.59684869312363e-272	CD8+ T	IKZF1
GIMAP7	1.33226105175788e-276	0.594981411110933	0.584	0.405	2.79948014805884e-272	CD8+ T	GIMAP7
GPSM31	1.64763554704662e-273	0.680423947226429	0.539	0.431	3.46217657500905e-269	CD8+ T	GPSM3
SLC38A1	2.69304320927663e-271	0.674947671373067	0.262	0.128	5.65889169565298e-267	CD8+ T	SLC38A1
RORA	4.69570596913411e-269	0.766435893356049	0.371	0.228	9.86708695294151e-265	CD8+ T	RORA
ARPC21	2.05292969836152e-268	0.448794548138939	0.856	0.868	4.31382117516707e-264	CD8+ T	ARPC2
PIK3R1	8.86179229313e-268	1.00960370862944	0.501	0.409	1.86212841455541e-263	CD8+ T	PIK3R1
ITM2A	3.41940614296512e-267	0.74763409754904	0.489	0.333	7.18519812821261e-263	CD8+ T	ITM2A
ABHD17A	2.51223604324932e-266	0.913125645804106	0.485	0.417	5.27896159767981e-262	CD8+ T	ABHD17A
CCND3	2.55851929673435e-260	0.806061507250518	0.425	0.312	5.37621659822789e-256	CD8+ T	CCND3
JAK1	2.33157861562982e-256	0.701562190362718	0.629	0.642	4.89934614502293e-252	CD8+ T	JAK1
RPL36AL	6.23803447232673e-252	0.345009783890441	0.913	0.95	1.31079818367002e-247	CD8+ T	RPL36AL
C12orf75	3.83940442746545e-251	0.403970397965314	0.436	0.269	8.06774052343316e-247	CD8+ T	C12orf75
LYAR	3.62109938530376e-246	0.966862479750973	0.353	0.24	7.60901613833879e-242	CD8+ T	LYAR
APOBEC3C	1.32221237279899e-239	0.902413323924608	0.319	0.2	2.77836485896253e-235	CD8+ T	APOBEC3C
GPR65	5.68391505739979e-236	0.779625165063749	0.343	0.218	1.19436107101142e-231	CD8+ T	GPR65
RNF213	1.26469793036848e-233	0.828508189425195	0.495	0.426	2.65750976108329e-229	CD8+ T	RNF213
LBH	1.30095848171593e-233	0.69610289013652	0.42	0.292	2.73370405762969e-229	CD8+ T	LBH
CHST12	5.85969979075809e-233	0.837966295305922	0.307	0.193	1.231298717032e-228	CD8+ T	CHST12
CD441	4.75456164555589e-232	0.642421999164114	0.605	0.537	9.9907603858066e-228	CD8+ T	CD44
DDX24	1.46798356323501e-231	0.585562835537631	0.706	0.755	3.08467386142573e-227	CD8+ T	DDX24
RSRP1	2.11584706894319e-231	0.723007985206157	0.597	0.578	4.44602944597033e-227	CD8+ T	RSRP1
CNOT6L	1.5638935484272e-230	0.807552825605216	0.396	0.281	3.28620951331007e-226	CD8+ T	CNOT6L
TMA7	1.26731014872216e-220	0.447220334898109	0.799	0.869	2.66299881550987e-216	CD8+ T	TMA7
RNF125	9.71718767628117e-219	0.683806005177238	0.261	0.143	2.04187264641696e-214	CD8+ T	RNF125
SEPT7	8.77790537757775e-218	0.441651527301486	0.804	0.843	1.84450125699041e-213	CD8+ T	SEPT7
LINC00623	5.85084789433335e-217	0.696353270733938	0.259	0.145	1.22943866803627e-212	CD8+ T	LINC00623
CASP8	6.58240623450109e-215	0.726431900789796	0.288	0.169	1.38316102205571e-210	CD8+ T	CASP8
NCL	7.76994730615825e-214	0.530179480077833	0.788	0.848	1.63269902744303e-209	CD8+ T	NCL
PDCD4	4.01449353902785e-207	0.775669407833551	0.478	0.406	8.43565527355922e-203	CD8+ T	PDCD4
DEF6	3.03863501237587e-200	0.640246076158734	0.25	0.14	6.38508375150541e-196	CD8+ T	DEF6
RPS21	4.0073363608837e-194	0.258618770009132	0.935	0.961	8.42061589512491e-190	CD8+ T	RPS21
ADGRE5	5.35162814239001e-191	0.770369160818223	0.354	0.252	1.12453762156041e-186	CD8+ T	ADGRE5
EEF1D	2.73046978440774e-189	0.308975591266775	0.899	0.942	5.73753615797598e-185	CD8+ T	EEF1D
HNRNPDL	1.8417338085665e-187	0.461826932512501	0.745	0.822	3.8700352519408e-183	CD8+ T	HNRNPDL
H2AFZ	2.34514300113909e-185	0.589995195128759	0.731	0.786	4.92784898829357e-181	CD8+ T	H2AFZ
DNAJA1	1.59388096685416e-182	0.669190042036478	0.713	0.76	3.34922207565066e-178	CD8+ T	DNAJA1
RGS1	3.9238191523022e-171	0.885269743880563	0.418	0.305	8.2451211847326e-167	CD8+ T	RGS1
CYTOR	2.50925571144006e-168	0.775828070403604	0.384	0.301	5.27269902644901e-164	CD8+ T	CYTOR
UBC	6.11808348600424e-163	0.262611016998871	0.961	0.97	1.28559288291407e-158	CD8+ T	UBC
IL10RA	5.48370634733337e-162	0.706499254540805	0.331	0.234	1.15229121476516e-157	CD8+ T	IL10RA
MYL12B	1.88012385964661e-160	0.306674890219905	0.866	0.9	3.95070426627543e-156	CD8+ T	MYL12B
OCIAD2	5.26778829639586e-160	0.61183678809681	0.375	0.277	1.10692035472166e-155	CD8+ T	OCIAD2
UBALD2	4.03689201481311e-149	0.627977615148466	0.507	0.48	8.4827211907268e-145	CD8+ T	UBALD2
IQGAP2	7.95234600480594e-149	0.628870707459099	0.358	0.265	1.67102646598987e-144	CD8+ T	IQGAP2
SSR2	5.77277879488448e-147	0.469154291720978	0.668	0.749	1.21303400816908e-142	CD8+ T	SSR2
ARHGEF1	4.00796200470165e-146	0.663225377484396	0.311	0.225	8.42193056047957e-142	CD8+ T	ARHGEF1
ARF6	6.04524656209963e-146	0.697861004316452	0.456	0.42	1.27028766009399e-141	CD8+ T	ARF6
C9orf78	1.7216594255942e-144	0.694322071401881	0.498	0.492	3.61772295100109e-140	CD8+ T	C9orf78
HNRNPA2B1	1.02924921509616e-143	0.351649688485923	0.826	0.895	2.16276137568156e-139	CD8+ T	HNRNPA2B1
RBM39	4.09086903342417e-141	0.51586491030009	0.659	0.739	8.5961430999342e-137	CD8+ T	RBM39
GIMAP4	7.296154397582e-141	0.624649194241393	0.464	0.389	1.5331409235639e-136	CD8+ T	GIMAP4
SYNRG	3.28727036070714e-139	0.686374378892794	0.301	0.215	6.90754120895392e-135	CD8+ T	SYNRG
DNAJB1	3.50116560157302e-138	0.708535398298019	0.546	0.511	7.35699927858539e-134	CD8+ T	DNAJB1
KMT2E	1.05399355756922e-130	0.597760807347165	0.565	0.598	2.21475666252021e-126	CD8+ T	KMT2E
ORAI1	1.47261216288839e-130	0.680425918631133	0.327	0.252	3.09439993787737e-126	CD8+ T	ORAI1
TNFAIP8	1.6718397240524e-130	0.610017523334316	0.402	0.329	3.51303681215131e-126	CD8+ T	TNFAIP8
EMP31	1.17978931422879e-129	0.401840392576352	0.727	0.719	2.47909128598896e-125	CD8+ T	EMP3
SYNE2	7.73314805723357e-129	0.572399639902336	0.404	0.321	1.62496640126649e-124	CD8+ T	SYNE2
ELF1	1.62831234089268e-128	0.559779220843166	0.583	0.589	3.42157272191778e-124	CD8+ T	ELF1
SH3KBP1	2.30701672203802e-126	0.684885634491957	0.388	0.332	4.8477342380185e-122	CD8+ T	SH3KBP1
PTGER4	4.37368611110156e-126	0.624644193731437	0.379	0.298	9.19042662525771e-122	CD8+ T	PTGER4
BRD2	9.96856830658442e-124	0.772407207316509	0.449	0.426	2.09469525826258e-119	CD8+ T	BRD2
BIN1	2.34390921486598e-122	0.577420169410844	0.253	0.17	4.92525643319789e-118	CD8+ T	BIN1
SRSF2	5.21540438701739e-121	0.682455745660332	0.522	0.554	1.09591292384396e-116	CD8+ T	SRSF2
LY6E	8.23780353422689e-120	0.51475057101807	0.58	0.57	1.7310096566471e-115	CD8+ T	LY6E
PDE4B	1.09639355726887e-118	0.642672799822387	0.347	0.269	2.30385178188908e-114	CD8+ T	PDE4B
EML4	1.70924280336341e-114	0.618102807221535	0.435	0.392	3.59163190270753e-110	CD8+ T	EML4
PAXX	4.15459228744545e-114	0.709316330189314	0.374	0.33	8.73004477360912e-110	CD8+ T	PAXX
RPL27A	2.14875852960414e-112	0.271722851612763	0.878	0.932	4.51518629825718e-108	CD8+ T	RPL27A
CDK2AP2	4.01250841702063e-112	0.712084072314982	0.393	0.357	8.43148393668545e-108	CD8+ T	CDK2AP2
HERPUD11	1.54271809424769e-109	0.45328005511948	0.648	0.672	3.24171353144268e-105	CD8+ T	HERPUD1
VAMP2	8.60541872482563e-108	0.573594092348785	0.537	0.568	1.80825663664761e-103	CD8+ T	VAMP2
ANXA1	3.45770530947738e-107	0.398745746014816	0.852	0.867	7.26567616680481e-103	CD8+ T	ANXA1
ABRACL	8.00666745247998e-107	0.576385819231692	0.462	0.439	1.68244103178962e-102	CD8+ T	ABRACL
TSTD1	3.89672229325076e-106	0.602884228675392	0.339	0.272	8.18818255480782e-102	CD8+ T	TSTD1
RAP1B	2.7678793642396e-100	0.546684653116965	0.573	0.654	5.81614490807668e-96	CD8+ T	RAP1B
FUS	6.66605270813593e-100	0.529986757886138	0.618	0.7	1.4007376555606e-95	CD8+ T	FUS
SAMSN11	2.45415900551217e-99	0.403117391842892	0.429	0.342	5.15692431828273e-95	CD8+ T	SAMSN1
CKLF	2.62553196064889e-99	0.599408971526711	0.479	0.464	5.51703030891151e-95	CD8+ T	CKLF
RBM8A	6.40067536776771e-99	0.502931383146504	0.605	0.684	1.34497391502903e-94	CD8+ T	RBM8A
JMJD6	3.9539785298811e-98	0.708020448617182	0.275	0.215	8.30849508483916e-94	CD8+ T	JMJD6
SON	1.98085639423301e-95	0.349070148651499	0.716	0.825	4.16237354120182e-91	CD8+ T	SON
YPEL5	7.26672716493154e-95	0.616038124656516	0.5	0.521	1.52695737916707e-90	CD8+ T	YPEL5
CMC1	3.43538693474839e-93	0.966128712833569	0.318	0.28	7.21877856598678e-89	CD8+ T	CMC1
TRIR	6.10372697785862e-93	0.428603316560573	0.636	0.741	1.28257614985743e-88	CD8+ T	TRIR
CRYBG1	1.37735667352977e-92	0.482683647445182	0.296	0.22	2.89423957808811e-88	CD8+ T	CRYBG1
SEPT6	6.42604882000656e-91	0.575844315915064	0.356	0.305	1.35030563854798e-86	CD8+ T	SEPT6
CLIC11	2.28167921642206e-89	0.266680447395138	0.847	0.879	4.79449253746767e-85	CD8+ T	CLIC1
KIF2A	2.79633742876447e-88	0.648748189418707	0.354	0.312	5.87594383906278e-84	CD8+ T	KIF2A
REL1	3.32992423385634e-88	0.51314034113717	0.508	0.488	6.99716979260233e-84	CD8+ T	REL
PPP1R2	1.19567915649501e-86	0.601166772206309	0.496	0.518	2.51248061154296e-82	CD8+ T	PPP1R2
SNRPD2	1.92623075640838e-86	0.398638081983239	0.651	0.754	4.04758868844093e-82	CD8+ T	SNRPD2
CD99	1.11436833399266e-83	0.317347745989111	0.777	0.824	2.34162218021877e-79	CD8+ T	CD99
TPM31	2.273108284197e-82	0.303392898917712	0.741	0.75	4.77648243758315e-78	CD8+ T	TPM3
EIF5	1.10523251807008e-80	0.495795097874157	0.582	0.655	2.32242509022066e-76	CD8+ T	EIF5
FAM49B1	6.96661981211044e-79	0.512210846868927	0.406	0.369	1.46389582111877e-74	CD8+ T	FAM49B
KLF13	2.9738685957308e-76	0.612967317775514	0.402	0.393	6.24899008020913e-72	CD8+ T	KLF13
SET	2.52830493648872e-74	0.36929252911338	0.676	0.78	5.31272716304374e-70	CD8+ T	SET
CTSC	3.89002648223064e-73	0.253234286212592	0.543	0.499	8.17411264711124e-69	CD8+ T	CTSC
PSME21	7.15091182885922e-73	0.441152177878551	0.576	0.63	1.50262110259819e-68	CD8+ T	PSME2
TOB1	5.09290939220635e-72	0.758670064336314	0.39	0.371	1.07017305058432e-67	CD8+ T	TOB1
GTF2B	9.14166161080947e-71	0.585423087589895	0.429	0.42	1.92093735427939e-66	CD8+ T	GTF2B
BUB3	3.85017266266659e-70	0.619552290418041	0.372	0.359	8.0903678160613e-66	CD8+ T	BUB3
PPP1CA	5.6348714282607e-68	0.584358950488918	0.434	0.456	1.18405553322042e-63	CD8+ T	PPP1CA
EVI2B1	2.34708231665988e-67	0.456175169078729	0.397	0.351	4.93192407199741e-63	CD8+ T	EVI2B
SLFN5	4.50157066511542e-67	0.570116204759473	0.29	0.241	9.45915043860702e-63	CD8+ T	SLFN5
PPP1R18	5.88682603570904e-67	0.622509041449966	0.358	0.343	1.23699875488354e-62	CD8+ T	PPP1R18
BTN3A2	2.25299286874577e-65	0.622294326970095	0.264	0.218	4.73421391509548e-61	CD8+ T	BTN3A2
BTG2	2.60834583612834e-61	0.341351138871363	0.633	0.664	5.48091710545647e-57	CD8+ T	BTG2
NR4A21	2.92015988940032e-61	0.50332414935402	0.455	0.431	6.13613197559689e-57	CD8+ T	NR4A2
PTP4A2	2.6647914288684e-60	0.552712034921637	0.477	0.53	5.59952622948117e-56	CD8+ T	PTP4A2
CNN2	3.28282208383033e-60	0.558375406786579	0.324	0.293	6.89819404475268e-56	CD8+ T	CNN2
TSPYL2	1.49941169863177e-59	0.660415034319865	0.276	0.231	3.15071380233494e-55	CD8+ T	TSPYL2
HNRNPA1	2.94907197591262e-58	0.27108801258128	0.727	0.832	6.19688494298519e-54	CD8+ T	HNRNPA1
CSK	7.71111942417083e-55	0.536621075153926	0.283	0.248	1.62033752460102e-50	CD8+ T	CSK
TRAPPC10	1.56992811655214e-54	0.565989832133195	0.252	0.213	3.29888995131101e-50	CD8+ T	TRAPPC10
RBM25	2.84938100899871e-54	0.494597265225047	0.539	0.624	5.987404314209e-50	CD8+ T	RBM25
ANKRD12	3.90114600619493e-54	0.406160284355299	0.58	0.659	8.19747810281741e-50	CD8+ T	ANKRD12
COTL11	2.09367115773889e-53	0.386683127371324	0.547	0.538	4.39943120375674e-49	CD8+ T	COTL1
CCND2	5.71561001372697e-53	0.552486209889089	0.323	0.296	1.20102113218445e-48	CD8+ T	CCND2
AMD1	1.03892500778673e-52	0.619346184968424	0.433	0.462	2.18309311886226e-48	CD8+ T	AMD1
PRPF38B	2.29626355637305e-52	0.602020840831377	0.422	0.445	4.82513861100668e-48	CD8+ T	PRPF38B
IFITM1	5.99497594851579e-52	0.367213005144015	0.35	0.297	1.25972429606162e-47	CD8+ T	IFITM1
HCLS11	3.21422410719786e-51	0.442375033729685	0.37	0.343	6.75404911645486e-47	CD8+ T	HCLS1
WIPF1	6.33173730265942e-51	0.571713216958605	0.305	0.281	1.33048795940782e-46	CD8+ T	WIPF1
DOCK81	4.28343146238836e-50	0.515412872393169	0.289	0.253	9.00077453191666e-46	CD8+ T	DOCK8
PIK3IP1	6.14093518136045e-50	0.434156009667515	0.276	0.23	1.29039470965927e-45	CD8+ T	PIK3IP1
GYPC	1.30657604158328e-49	0.438202617140292	0.496	0.523	2.74550823617895e-45	CD8+ T	GYPC
OPTN	7.17840896610381e-49	0.522359105516286	0.342	0.323	1.50839907604739e-44	CD8+ T	OPTN
CDC42	3.33497575387142e-48	0.282456189609372	0.714	0.828	7.00778455161001e-44	CD8+ T	CDC42
GTF3A	7.04722319429793e-48	0.510544253196553	0.475	0.536	1.48083300981782e-43	CD8+ T	GTF3A
SMCHD1	7.84672804347705e-48	0.499053500605092	0.404	0.406	1.64883296377583e-43	CD8+ T	SMCHD1
CDC42SE1	1.07277254342621e-47	0.569429623470197	0.362	0.363	2.2542169455015e-43	CD8+ T	CDC42SE1
CIB1	3.99428614816694e-47	0.416568555305503	0.544	0.629	8.39319348314318e-43	CD8+ T	CIB1
UCP21	4.5103085691822e-47	0.443009576809095	0.349	0.318	9.47751139642257e-43	CD8+ T	UCP2
SRSF3	1.00804475674179e-46	0.447020220119056	0.566	0.673	2.11820444734153e-42	CD8+ T	SRSF3
SRRM1	4.17624251689195e-46	0.39384493177585	0.606	0.726	8.77553840074506e-42	CD8+ T	SRRM1
FAM107B	1.82834815632051e-44	0.375430633615351	0.478	0.486	3.84190798087628e-40	CD8+ T	FAM107B
IDH2	2.14614940748374e-43	0.546965707398189	0.267	0.241	4.50970374994558e-39	CD8+ T	IDH2
RSRC2	1.83875754943592e-42	0.499174505980423	0.503	0.579	3.8637812386297e-38	CD8+ T	RSRC2
DUSP5	6.80624221805422e-41	0.462494771187796	0.288	0.254	1.43019567727973e-36	CD8+ T	DUSP5
JUNB	6.07368925600116e-40	0.283851007127515	0.876	0.905	1.27626432336352e-35	CD8+ T	JUNB
TAF1D	2.32399376216051e-39	0.461083870133109	0.481	0.544	4.88340809242789e-35	CD8+ T	TAF1D
KPNA2	3.23696937990841e-39	0.534708400354379	0.254	0.225	6.80184375800155e-35	CD8+ T	KPNA2
DNAJC1	1.87266332597547e-38	0.61342695686809	0.355	0.37	3.93502744687227e-34	CD8+ T	DNAJC1
CITED2	8.68856853355709e-38	0.575877209800316	0.395	0.399	1.82572890595635e-33	CD8+ T	CITED2
SFPQ	7.79372826636944e-37	0.419631813356649	0.553	0.653	1.63769612061221e-32	CD8+ T	SFPQ
RSBN1	8.40492616146203e-36	0.499354689793073	0.287	0.264	1.76612713430802e-31	CD8+ T	RSBN1
MCL11	4.88402712428458e-35	0.396570435992562	0.582	0.661	1.02628061962592e-30	CD8+ T	MCL1
SNRPB	1.64458779365113e-33	0.398900928408647	0.509	0.604	3.45577233079912e-29	CD8+ T	SNRPB
G3BP2	1.82895178955743e-33	0.523455271322471	0.419	0.463	3.84317639539703e-29	CD8+ T	G3BP2
GCC2	1.23689114711617e-32	0.536026262231707	0.418	0.455	2.5990793674352e-28	CD8+ T	GCC2
CMC2	8.6759368376172e-32	0.534786595968053	0.291	0.285	1.8230746076885e-27	CD8+ T	CMC2
SEPT9	3.7096860843314e-30	0.450157363795355	0.264	0.244	7.79516336900556e-26	CD8+ T	SEPT9
CDKN1B	3.07300433000788e-29	0.483992060558596	0.363	0.378	6.45730399864555e-25	CD8+ T	CDKN1B
ANXA6	3.85185832612144e-29	0.480664100846915	0.281	0.27	8.09390990067897e-25	CD8+ T	ANXA6
CLDND1	4.68892446224982e-29	0.707784486210227	0.317	0.331	9.85283697252554e-25	CD8+ T	CLDND1
GABARAPL11	1.62653396667539e-28	0.630976254721394	0.296	0.298	3.41783582417499e-24	CD8+ T	GABARAPL1
CREM1	2.44532012702436e-28	0.518238785439938	0.398	0.411	5.13835118291628e-24	CD8+ T	CREM
AKAP13	9.25848375938395e-28	0.429540765646437	0.478	0.546	1.94548519235935e-23	CD8+ T	AKAP13
IDI1	1.93245576166853e-27	0.491859753320464	0.302	0.298	4.06066929199408e-23	CD8+ T	IDI1
DDX6	5.5609469858398e-27	0.492222053527832	0.373	0.403	1.16852179013452e-22	CD8+ T	DDX6
HMGB2	6.82079679749757e-27	0.36100393138634	0.402	0.428	1.43325403105816e-22	CD8+ T	HMGB2
HSPA5	6.82500815475806e-27	0.280784345584339	0.591	0.676	1.43413896355931e-22	CD8+ T	HSPA5
APRT	3.21807684413703e-26	0.32862209757857	0.568	0.687	6.76214487258513e-22	CD8+ T	APRT
ZC3HAV1	3.34918720013106e-26	0.446674372920251	0.298	0.287	7.03764706363539e-22	CD8+ T	ZC3HAV1
LITAF1	5.45437054043747e-26	0.343748013742941	0.481	0.515	1.14612688166212e-21	CD8+ T	LITAF
GPBP1	1.07235589098569e-25	0.417749876186527	0.453	0.519	2.25334143372822e-21	CD8+ T	GPBP1
RAB8B	1.55946266115667e-24	0.535329621021544	0.323	0.337	3.27689888988852e-20	CD8+ T	RAB8B
DNAJB6	1.63929285053743e-24	0.46757101022805	0.459	0.541	3.4446460668343e-20	CD8+ T	DNAJB6
PAIP2	2.48186966611836e-24	0.448816098974307	0.461	0.55	5.2151527294145e-20	CD8+ T	PAIP2
UBE2D2	4.94832795099794e-24	0.349356043199547	0.531	0.654	1.0397921523432e-19	CD8+ T	UBE2D2
HIGD2A1	3.48449436976146e-23	0.35709210736671	0.542	0.65	7.32196801917976e-19	CD8+ T	HIGD2A
CYLD	6.34652809105283e-23	0.433241062178409	0.267	0.255	1.33359594777293e-18	CD8+ T	CYLD
CIR1	1.68685038115457e-22	0.269480130059918	0.284	0.413	3.5445787059201e-18	CD8+ T	CIR1
FNBP1	3.94694030615745e-22	0.467516373898838	0.318	0.327	8.29370566532866e-18	CD8+ T	FNBP1
SIGIRR	9.25142907892708e-22	0.490379120468973	0.355	0.389	1.94400279235495e-17	CD8+ T	SIGIRR
ARID4B	1.00309155156312e-21	0.457302426258124	0.433	0.496	2.10779627729958e-17	CD8+ T	ARID4B
HNRNPF	2.25339453131512e-20	0.360673101710569	0.499	0.601	4.73505792865246e-16	CD8+ T	HNRNPF
JPT11	2.43215158225201e-20	0.416062732758363	0.381	0.409	5.11068011978616e-16	CD8+ T	JPT1
SF1	4.94081855553907e-20	0.380024674066426	0.486	0.579	1.03821420307543e-15	CD8+ T	SF1
YY1	1.39470558481887e-19	0.413298171267339	0.491	0.601	2.93069484537989e-15	CD8+ T	YY1
CCSER2	2.03857920683312e-19	0.471171949303057	0.319	0.333	4.28366648731843e-15	CD8+ T	CCSER2
SMAP21	2.79689325211084e-19	0.282500572019698	0.422	0.425	5.8771117906605e-15	CD8+ T	SMAP2
NCOR1	4.97754850389894e-19	0.458458269653474	0.421	0.492	1.04593226712428e-14	CD8+ T	NCOR1
CELF2	5.15475219892308e-19	0.454048482343538	0.315	0.326	1.08316807955971e-14	CD8+ T	CELF2
BZW1	5.97846733404089e-19	0.304511943444467	0.557	0.664	1.25625534090201e-14	CD8+ T	BZW1
ATP5IF1	9.44744634079052e-19	0.33118781377416	0.553	0.685	1.98519189959031e-14	CD8+ T	ATP5IF1
PLP2	2.22892541459596e-18	0.474221055926518	0.451	0.521	4.68364097369048e-14	CD8+ T	PLP2
GLIPR21	3.69798968776024e-17	0.432242109012736	0.297	0.303	7.77058573089059e-13	CD8+ T	GLIPR2
MAZ	4.44125371477768e-17	0.49896641729336	0.281	0.296	9.33240643086234e-13	CD8+ T	MAZ
SP100	9.72326111054828e-17	0.400241121030565	0.47	0.564	2.04314885715951e-12	CD8+ T	SP100
CHMP4A	1.67780931182826e-16	0.260747006330728	0.268	0.386	3.52558070694471e-12	CD8+ T	CHMP4A
AC058791.1	7.74591895611041e-16	0.411145826588483	0.251	0.241	1.62764995024748e-11	CD8+ T	AC058791.1
COMMD7	1.37981485839379e-15	0.258474003606795	0.22	0.314	2.89940496194288e-11	CD8+ T	COMMD7
HNRNPC	2.36700175701063e-15	0.353289678707819	0.506	0.627	4.97378079200644e-11	CD8+ T	HNRNPC
PCMT1	2.93631545164365e-15	0.257772475401285	0.304	0.441	6.17007965853881e-11	CD8+ T	PCMT1
CRIP1	5.75247369540927e-15	0.25787178901999	0.392	0.405	1.20876729761635e-10	CD8+ T	CRIP1
RSBN1L	1.32105471749586e-14	0.470507879843569	0.362	0.407	2.77593227787404e-10	CD8+ T	RSBN1L
BTG3	1.71774116810806e-14	0.487245945713646	0.332	0.361	3.60948951654547e-10	CD8+ T	BTG3
EPC1	1.98185310547999e-14	0.458316408906998	0.346	0.381	4.16446793054511e-10	CD8+ T	EPC1
TUBB4B	2.15792736904647e-14	0.488489998663163	0.479	0.578	4.53445278057735e-10	CD8+ T	TUBB4B
RAB5IF1	2.61841789863036e-14	0.263293317790884	0.219	0.309	5.50208153039197e-10	CD8+ T	RAB5IF
ABCF1	7.10636293913654e-14	0.272547322305065	0.237	0.33	1.49326004440076e-09	CD8+ T	ABCF1
NASP	1.28481649905426e-13	0.2539836750833	0.307	0.425	2.69978490946272e-09	CD8+ T	NASP
HNRNPH1	1.95052081828306e-13	0.396849243599269	0.496	0.605	4.09862939545818e-09	CD8+ T	HNRNPH1
GSTK1	2.43554911611479e-13	0.316797726662628	0.517	0.637	5.11781935769201e-09	CD8+ T	GSTK1
GSPT1	4.4460387865129e-13	0.250167509973745	0.302	0.426	9.34246130209956e-09	CD8+ T	GSPT1
LSM14A	5.021843240801e-13	0.250234246241516	0.233	0.322	1.05523992018951e-08	CD8+ T	LSM14A
FGFR1OP2	7.51270128759643e-13	0.478954791700261	0.37	0.43	1.57864392156264e-08	CD8+ T	FGFR1OP2
NRBP1	1.02933962498594e-12	0.252438318058046	0.213	0.296	2.16295135398295e-08	CD8+ T	NRBP1
NSD3	1.98922899419454e-12	0.383625507267424	0.423	0.498	4.17996688550098e-08	CD8+ T	NSD3
PAFAH1B1	2.57703648030391e-12	0.25137341135452	0.317	0.448	5.4151267560626e-08	CD8+ T	PAFAH1B1
REST	3.20823848105446e-12	0.472778544371466	0.313	0.344	6.74147152023973e-08	CD8+ T	REST
MIER1	3.76152718089554e-12	0.444609971548605	0.394	0.462	7.90409706521579e-08	CD8+ T	MIER1
PPP2CA	4.17088055919658e-12	0.252316968238034	0.228	0.317	8.76427131903976e-08	CD8+ T	PPP2CA
PRRC2C	4.41439729810515e-12	0.311064749177454	0.558	0.7	9.27597304250834e-08	CD8+ T	PRRC2C
ZNHIT3	5.11407160940977e-12	0.253631262844989	0.209	0.287	1.07461986728527e-07	CD8+ T	ZNHIT3
ZBTB7A	1.03252844356832e-11	0.490161324500326	0.327	0.37	2.16965201847011e-07	CD8+ T	ZBTB7A
CAPZA1	1.18676708734669e-11	0.404673886866296	0.398	0.47	2.49375368064159e-07	CD8+ T	CAPZA1
C1orf56	1.23898782626151e-11	0.476062624253829	0.271	0.284	2.6034851193233e-07	CD8+ T	C1orf56
LSM8	1.88654002589994e-11	0.259194333369456	0.316	0.448	3.96418655642355e-07	CD8+ T	LSM8
PPM1G	2.76716649308283e-11	0.262114839359202	0.314	0.446	5.81464695191496e-07	CD8+ T	PPM1G
GIMAP1	4.2480287360789e-11	0.356848101849196	0.253	0.251	8.92638278312259e-07	CD8+ T	GIMAP1
TAPBP	6.78541154970330e-11	0.449938708325272	0.381	0.448	1.42581852893916e-06	CD8+ T	TAPBP
EFHD21	8.98389861225818e-11	0.355312651939946	0.378	0.4	1.88778661539381e-06	CD8+ T	EFHD2
AKAP9	1.41315812167193e-10	0.251909041142862	0.341	0.472	2.96946916106922e-06	CD8+ T	AKAP9
SRPK2	1.63074285039885e-10	0.251133357404786	0.202	0.273	3.42667995154311e-06	CD8+ T	SRPK2
NOP56	1.98179471792492e-10	0.257200737739453	0.203	0.272	4.16434524077564e-06	CD8+ T	NOP56
KANSL1	2.58880757726966e-10	0.447332765655288	0.271	0.287	5.43986136211674e-06	CD8+ T	KANSL1
USP16	3.9054197358329e-10	0.2942554615616	0.272	0.373	8.20645849090568e-06	CD8+ T	USP16
USP34	4.71560358414723e-10	0.258640816067181	0.235	0.317	9.90889781136858e-06	CD8+ T	USP34
TAOK31	4.75847949818159e-10	0.259680777362475	0.248	0.335	9.99899296952897e-06	CD8+ T	TAOK3
ZNF644	5.01011950808616e-10	0.264840870554676	0.207	0.278	1.05277641223415e-05	CD8+ T	ZNF644
FERMT31	8.05819388150692e-10	0.378957197414088	0.251	0.259	1.69326828032105e-05	CD8+ T	FERMT3
YTHDC1	1.22720832546427e-09	0.272754895663796	0.276	0.376	2.57873285429807e-05	CD8+ T	YTHDC1
HMOX2	1.44168892631046e-09	0.418880346163686	0.241	0.25	3.02942094085617e-05	CD8+ T	HMOX2
HSPA9	2.45508675932851e-09	0.277511954947998	0.281	0.388	5.158873807377e-05	CD8+ T	HSPA9
PHF20	2.6980308345302e-09	0.267627573709042	0.257	0.348	5.6693721925983e-05	CD8+ T	PHF20
WDR33	3.32373746005318e-09	0.264346423656863	0.213	0.287	6.98416952480974e-05	CD8+ T	WDR33
TUT4	4.29072806919167e-09	0.432359050250779	0.311	0.338	9.01610689179245e-05	CD8+ T	TUT4
PNN	6.53623826544405e-09	0.40376082238652	0.43	0.522	0.000137345974671776	CD8+ T	PNN
LYSMD2	1.12288105568028e-08	0.279971101524661	0.231	0.313	0.000235950996230097	CD8+ T	LYSMD2
MAX	1.12716595182671e-08	0.264062943580733	0.202	0.27	0.000236851381457347	CD8+ T	MAX
BCLAF1	1.52592943328888e-08	0.264457672981302	0.328	0.449	0.000320643551816992	CD8+ T	BCLAF1
CCDC12	2.00159284132269e-08	0.443845259578541	0.295	0.329	0.000420594703747137	CD8+ T	CCDC12
NUB1	2.23628269957403e-08	0.277516689207479	0.259	0.349	0.000469910083661491	CD8+ T	NUB1
ACAA2	3.19995490721937e-08	0.286290394330348	0.195	0.26	0.000672406524654006	CD8+ T	ACAA2
TNFRSF1B1	3.35134367237237e-08	0.354780420429918	0.283	0.296	0.000704217845875607	CD8+ T	TNFRSF1B
MED10	4.86458083034778e-08	0.290585938168103	0.267	0.365	0.00102219436988098	CD8+ T	MED10
ZNF3311	7.07714497292678e-08	0.261543880366862	0.388	0.391	0.0014871204731611	CD8+ T	ZNF331
AKIRIN21	1.11462944342077e-07	0.303860011298462	0.228	0.304	0.00234217084946006	CD8+ T	AKIRIN2
KRAS	1.32736987124364e-07	0.266904512138841	0.288	0.39	0.00278920231044426	CD8+ T	KRAS
CASP41	1.36108950787044e-07	0.434661266811088	0.352	0.414	0.00286005738288816	CD8+ T	CASP4
RAD21	1.72430075871066e-07	0.269995180062279	0.279	0.373	0.00362327318427871	CD8+ T	RAD21
PRR131	1.86025336190057e-07	0.352169512864837	0.44	0.541	0.00390895038936167	CD8+ T	PRR13
ZNRD1	2.40497367616504e-07	0.409762110189265	0.249	0.267	0.00505357118572559	CD8+ T	ZNRD1
IDS	2.62637186066461e-07	0.424069264644311	0.358	0.419	0.00551879519081454	CD8+ T	IDS
EIF3G	4.12539886141605e-07	0.279916851256342	0.541	0.689	0.00866870062749355	CD8+ T	EIF3G
SLC3A2	5.37022792365499e-07	0.33397352092722	0.457	0.558	0.0112844599359762	CD8+ T	SLC3A2
HBP1	5.79221141322898e-07	0.263706142793189	0.225	0.295	0.0121711738426181	CD8+ T	HBP1
RBCK1	6.08402685475231e-07	0.32380176615969	0.241	0.324	0.012784365629891	CD8+ T	RBCK1
DDIT3	6.26632771089528e-07	0.447055992980688	0.255	0.272	0.0131674344189043	CD8+ T	DDIT3
DRAP1	7.36944452674925e-07	0.389007197362512	0.433	0.542	0.0154854137840582	CD8+ T	DRAP1
ERP29	7.43532644393096e-07	0.278324037599736	0.527	0.673	0.0156238514566321	CD8+ T	ERP29
CCNH	1.72579863014405e-06	0.433191976082899	0.323	0.368	0.0362642066152169	CD8+ T	CCNH
MAP1LC3B1	1.75043823894896e-06	0.267170855446439	0.523	0.646	0.0367819587150345	CD8+ T	MAP1LC3B
MAP2K2	2.27784634917392e-06	0.41919687680899	0.389	0.486	0.0478643853351916	CD8+ T	MAP2K2
RNPS1	2.72818038098046e-06	0.27781860659543	0.292	0.394	0.0573272543455425	CD8+ T	RNPS1
BCAS2	3.32920384053438e-06	0.269354138306808	0.279	0.373	0.0699565603011489	CD8+ T	BCAS2
DAZAP21	4.67243811661741e-06	0.27027446989198	0.349	0.478	0.0981819421444817	CD8+ T	DAZAP2
PSMB8	4.85315549845086e-06	0.34176099683189	0.452	0.559	0.101979356488948	CD8+ T	PSMB8
MIDN	5.5419579157486e-06	0.279154921782381	0.299	0.396	0.116453161683625	CD8+ T	MIDN
MRPS34	5.57820824056515e-06	0.29757635490348	0.34	0.469	0.117214889758996	CD8+ T	MRPS34
PSMA5	5.60462657582585e-06	0.288182828957395	0.307	0.418	0.117770018237829	CD8+ T	PSMA5
SRSF11	5.74328254643841e-06	0.252273291206707	0.436	0.607	0.12068359614831	CD8+ T	SRSF11
NSMCE3	6.42375041782257e-06	0.39846028612948	0.256	0.278	0.134982267529706	CD8+ T	NSMCE3
CHIC2	6.58928360062453e-06	0.290223429054193	0.195	0.253	0.138460616299923	CD8+ T	CHIC2
MAGOH	6.95093266789451e-06	0.286367127855499	0.322	0.446	0.146059948150467	CD8+ T	MAGOH
MFSD10	8.94304318366138e-06	0.318303284268324	0.238	0.316	0.187920166418277	CD8+ T	MFSD10
RNMT	1.15429852408796e-05	0.272622559405712	0.315	0.419	0.242552748866604	CD8+ T	RNMT
YPEL3	1.22973415453281e-05	0.267494399380438	0.367	0.5	0.258404037891979	CD8+ T	YPEL3
STMN1	1.26804404069456e-05	0.296560410399841	0.298	0.327	0.266454094271148	CD8+ T	STMN1
INTS6	2.22208013406421e-05	0.29748655554745	0.224	0.285	0.466925698570912	CD8+ T	INTS6
TRA2B	2.54555458892018e-05	0.380858216671766	0.404	0.492	0.534897385769797	CD8+ T	TRA2B
BHLHE40	3.3139920106401e-05	0.398549943544986	0.274	0.3	0.696369141195804	CD8+ T	BHLHE40
ADSS	3.83182135089704e-05	0.277993623432249	0.2	0.256	0.805180620463996	CD8+ T	ADSS
ING2	4.98836019991064e-05	0.334894996227195	0.204	0.261	1	CD8+ T	ING2
SAR1A	5.26971332484366e-05	0.298871180346432	0.306	0.412	1	CD8+ T	SAR1A
C1orf52	6.43349570996342e-05	0.304866554657065	0.197	0.253	1	CD8+ T	C1orf52
POLE3	8.12681007240862e-05	0.288802643987782	0.204	0.26	1	CD8+ T	POLE3
HSPE1	0.000120771711362061	0.310049776611497	0.532	0.669	1	CD8+ T	HSPE1
DDX46	0.000130612827404088	0.29831884422526	0.379	0.517	1	CD8+ T	DDX46
NKTR	0.00014723934958471	0.251718178320127	0.284	0.364	1	CD8+ T	NKTR
ODC1	0.000185233738951831	0.289536467304777	0.233	0.296	1	CD8+ T	ODC1
AAK1	0.000222354868188364	0.362730901721557	0.298	0.338	1	CD8+ T	AAK1
TLE4	0.000276245809599685	0.418848776812881	0.241	0.263	1	CD8+ T	TLE4
ARPC41	0.000296345643394363	0.254820415578689	0.378	0.517	1	CD8+ T	ARPC4
THUMPD1	0.000322297567443292	0.399823862399349	0.313	0.363	1	CD8+ T	THUMPD1
ODF2L	0.000327918227945679	0.251889872963654	0.208	0.259	1	CD8+ T	ODF2L
N4BP2L2	0.000354495113156279	0.279124991938246	0.499	0.636	1	CD8+ T	N4BP2L2
OSTF11	0.000633091575516667	0.369416795358622	0.373	0.456	1	CD8+ T	OSTF1
ISCA1	0.000731868071913711	0.314735595772973	0.235	0.303	1	CD8+ T	ISCA1
UBE2L6	0.000799322847763843	0.310383973994702	0.274	0.358	1	CD8+ T	UBE2L6
HNRNPL	0.000826857937371142	0.294497531649687	0.208	0.263	1	CD8+ T	HNRNPL
OSER1	0.00096967886664095	0.301112199783137	0.223	0.283	1	CD8+ T	OSER1
LMO4	0.00101130690690767	0.320398375505158	0.312	0.409	1	CD8+ T	LMO4
ACTR31	0.00108703171550183	0.270991659895868	0.473	0.591	1	CD8+ T	ACTR3
TMPO	0.00118717509551302	0.255194815009261	0.215	0.267	1	CD8+ T	TMPO
H2AFV	0.00126534317562617	0.291130306531469	0.43	0.537	1	CD8+ T	H2AFV
SERTAD3	0.00149383081855516	0.452892333133733	0.271	0.313	1	CD8+ T	SERTAD3
MDFIC	0.00212194206091384	0.376910299517552	0.241	0.267	1	CD8+ T	MDFIC
NAP1L4	0.00257854301887667	0.299099744884132	0.271	0.349	1	CD8+ T	NAP1L4
PPP1R10	0.0029597920894345	0.435719517758711	0.398	0.491	1	CD8+ T	PPP1R10
TMX4	0.00390192638122326	0.321070036008716	0.252	0.319	1	CD8+ T	TMX4
CBX3	0.00447367787754202	0.257340277930015	0.408	0.554	1	CD8+ T	CBX3
DNMT1	0.00469514101861766	0.304592296643916	0.214	0.265	1	CD8+ T	DNMT1
TGIF1	0.00488832809530804	0.307165089467558	0.254	0.32	1	CD8+ T	TGIF1
ANP32E	0.00540382895700811	0.360871031576803	0.337	0.399	1	CD8+ T	ANP32E
CPNE1	0.00599323699147356	0.30863935061203	0.221	0.277	1	CD8+ T	CPNE1
HIST1H4C	0.00604175381260135	0.252834667616739	0.419	0.508	1	CD8+ T	HIST1H4C
SS18L2	0.00623767189322937	0.38628302205099	0.262	0.297	1	CD8+ T	SS18L2
CD79A	0	3.88979353901605	0.95	0.015	0	B cells	CD79A
MS4A1	0	3.46863919305783	0.91	0.025	0	B cells	MS4A1
IGHM	0	3.3741876743433	0.41	0.011	0	B cells	IGHM
BANK1	0	2.62142221696882	0.742	0.011	0	B cells	BANK1
CD831	0	2.54833774505204	0.891	0.263	0	B cells	CD83
RALGPS2	0	2.36513471330345	0.712	0.045	0	B cells	RALGPS2
CD372	0	2.201647341972	0.974	0.513	0	B cells	CD37
HLA-DQA2	0	2.1116188238591	0.741	0.107	0	B cells	HLA-DQA2
TNFRSF13C	0	2.10175307878164	0.589	0.009	0	B cells	TNFRSF13C
VPREB3	0	2.02211299583814	0.492	0.003	0	B cells	VPREB3
SPIB	0	1.86168556337551	0.506	0.019	0	B cells	SPIB
CD741	0	1.82523689510304	0.999	0.747	0	B cells	CD74
HLA-DRA1	0	1.77315131964087	0.995	0.533	0	B cells	HLA-DRA
CCR7	0	1.7120485485492	0.624	0.135	0	B cells	CCR7
CD24	0	1.56371209607172	0.39	0.006	0	B cells	CD24
EZR1	0	1.54253769486997	0.892	0.496	0	B cells	EZR
LTB	0	1.52497478046052	0.86	0.297	0	B cells	LTB
HLA-DQB11	0	1.51668853685881	0.904	0.337	0	B cells	HLA-DQB1
HLA-DQA11	0	1.50507300723242	0.938	0.28	0	B cells	HLA-DQA1
IRF81	0	1.48936928409767	0.513	0.126	0	B cells	IRF8
REL2	0	1.48528839254224	0.834	0.478	0	B cells	REL
MARCKS1	0	1.4495894923094	0.763	0.401	0	B cells	MARCKS
TNFRSF13B	0	1.44943001737414	0.365	0.003	0	B cells	TNFRSF13B
LINC01781	0	1.39704465680018	0.28	0.003	0	B cells	LINC01781
FAM30A	0	1.39075468404308	0.304	0.006	0	B cells	FAM30A
BASP11	0	1.38987901679245	0.585	0.22	0	B cells	BASP1
CD79B	0	1.37961730148784	0.44	0.089	0	B cells	CD79B
NFKBID1	0	1.36437376888517	0.517	0.194	0	B cells	NFKBID
ARHGAP24	0	1.33735497666441	0.398	0.074	0	B cells	ARHGAP24
IGKC	0	1.30135981538404	0.912	0.428	0	B cells	IGKC
FCRLA	0	1.29022770603835	0.334	0.005	0	B cells	FCRLA
CD70	0	1.28236612165247	0.341	0.039	0	B cells	CD70
BLK	0	1.28218309541372	0.348	0.005	0	B cells	BLK
LINC00926	0	1.26323658472833	0.328	0.005	0	B cells	LINC00926
POU2F21	0	1.26034295019097	0.426	0.126	0	B cells	POU2F2
BTG11	0	1.22920552092454	0.998	0.904	0	B cells	BTG1
SMAP22	0	1.22888533502748	0.757	0.411	0	B cells	SMAP2
BCL11A	0	1.22821763341557	0.334	0.029	0	B cells	BCL11A
IGLC2	0	1.22730695427706	0.678	0.287	0	B cells	IGLC2
LINC01857	0	1.21697414671575	0.255	0.016	0	B cells	LINC01857
HLA-DPB11	0	1.19600662632035	0.979	0.55	0	B cells	HLA-DPB1
LY861	0	1.16989674474854	0.471	0.151	0	B cells	LY86
AIM2	0	1.11183561772768	0.301	0.035	0	B cells	AIM2
ADAM28	0	1.08417777197651	0.315	0.065	0	B cells	ADAM28
EEF1B2	0	1.05919690731243	0.987	0.929	0	B cells	EEF1B2
FCMR	0	1.05677150632942	0.361	0.072	0	B cells	FCMR
RPS271	0	1.02792180950076	0.998	0.992	0	B cells	RPS27
RPS291	0	1.01778458932126	0.997	0.972	0	B cells	RPS29
HLA-DRB51	0	1.00329819485757	0.947	0.45	0	B cells	HLA-DRB5
CD521	0	1.00236107137222	0.948	0.495	0	B cells	CD52
GNG7	0	0.991471465560866	0.277	0.05	0	B cells	GNG7
HLA-DOB	0	0.980642411019545	0.26	0.013	0	B cells	HLA-DOB
CD19	0	0.970101275165028	0.252	0.005	0	B cells	CD19
RPS5	0	0.945447434229107	0.992	0.968	0	B cells	RPS5
RPSA1	0	0.944123644724989	0.988	0.952	0	B cells	RPSA
RPL39	0	0.94078140125857	0.997	0.987	0	B cells	RPL39
HLA-DPA11	0	0.920013028298292	0.992	0.579	0	B cells	HLA-DPA1
BCAS4	0	0.916697105746903	0.284	0.042	0	B cells	BCAS4
RPS23	0	0.861314634458826	0.998	0.994	0	B cells	RPS23
RPS211	0	0.829580020595047	0.987	0.955	0	B cells	RPS21
RPLP21	0	0.828552167354936	0.997	0.993	0	B cells	RPLP2
RPL131	0	0.817633172165032	1	0.998	0	B cells	RPL13
RPL32	0	0.800394870727184	0.998	0.995	0	B cells	RPL32
RPS11	0	0.7997361302133	0.986	0.942	0	B cells	RPS11
RPL21	0	0.795166755265093	0.998	0.984	0	B cells	RPL21
RPL11	0	0.794715969289151	0.998	0.997	0	B cells	RPL11
RPL13A1	0	0.785901567166454	0.998	0.98	0	B cells	RPL13A
RPS28	0	0.780341245841289	0.997	0.99	0	B cells	RPS28
RPL30	0	0.779156214233975	0.999	0.995	0	B cells	RPL30
RPL8	0	0.779019391216314	0.998	0.989	0	B cells	RPL8
RPS22	0	0.771603509845414	0.999	0.99	0	B cells	RPS2
RPL18A	0	0.768806988997642	0.997	0.99	0	B cells	RPL18A
RPS6	0	0.745790024106882	0.997	0.982	0	B cells	RPS6
RPS25	0	0.743954293978588	0.998	0.99	0	B cells	RPS25
RPS121	0	0.729946544123374	0.998	0.996	0	B cells	RPS12
RPLP1	0	0.728809271579326	1	0.999	0	B cells	RPLP1
RPL19	0	0.715432891715338	0.999	0.997	0	B cells	RPL19
RPL34	0	0.712545905643255	0.999	0.994	0	B cells	RPL34
RPS27A1	0	0.705522557945309	0.999	0.996	0	B cells	RPS27A
RPL18	0	0.702717226778889	0.998	0.992	0	B cells	RPL18
RPS141	0	0.700033661543655	0.998	0.994	0	B cells	RPS14
RPS151	0	0.699915980453186	0.998	0.992	0	B cells	RPS15
RPS8	0	0.699773252636249	0.999	0.996	0	B cells	RPS8
RPS18	0	0.696291175595373	0.999	0.993	0	B cells	RPS18
IGHA1	0	0.681583484808242	0.667	0.163	0	B cells	IGHA1
RPL9	0	0.665686432723587	0.996	0.979	0	B cells	RPL9
RPS15A1	0	0.661971009747392	0.999	0.99	0	B cells	RPS15A
RPL141	0	0.655875729594477	0.998	0.989	0	B cells	RPL14
RPL23A1	0	0.652252086629173	0.994	0.979	0	B cells	RPL23A
RPS71	0	0.647634534846612	0.997	0.989	0	B cells	RPS7
FAU	0	0.629683806826755	0.997	0.992	0	B cells	FAU
RPL29	0	0.610862816518973	0.997	0.988	0	B cells	RPL29
RPL411	0	0.605450460440408	1	0.998	0	B cells	RPL41
RPL35A	0	0.592055464197175	0.996	0.989	0	B cells	RPL35A
RPS13	0	0.591400811615873	0.997	0.989	0	B cells	RPS13
HLA-DRB11	0	0.54867784945823	0.992	0.622	0	B cells	HLA-DRB1
RPL281	6.53487206582109e-308	0.591389022344911	1	0.996	1.37317266719099e-303	B cells	RPL28
RPL12	9.01478097908718e-307	0.597874295769443	0.997	0.991	1.89427592713559e-302	B cells	RPL12
RPL3	2.89438067569741e-305	0.642579401180615	0.994	0.98	6.08196211384297e-301	B cells	RPL3
SCIMP1	9.00108225452319e-303	1.01136001945683	0.281	0.063	1.89139741414296e-298	B cells	SCIMP
RPL37	9.46576253569179e-299	0.630846331720718	1	0.986	1.98904068162492e-294	B cells	RPL37
EEF1A1	7.46880416727577e-294	0.491080093269128	0.999	0.998	1.56941981966966e-289	B cells	EEF1A1
PRDM2	4.83761483273911e-292	1.19240745443012	0.499	0.197	1.01652800480347e-287	B cells	PRDM2
RPL26	5.73502801680613e-290	0.574673626211102	0.996	0.984	1.20510143717147e-285	B cells	RPL26
SP140	6.56409563089077e-288	0.926487652128714	0.351	0.093	1.37931341491908e-283	B cells	SP140
HVCN1	1.6715564668835e-282	1.05201640127228	0.308	0.08	3.5124416038623e-278	B cells	HVCN1
RPL10A	1.30122716399264e-279	0.610620488419089	0.993	0.972	2.73426863969773e-275	B cells	RPL10A
CD551	1.02016107975473e-275	1.31428699066844	0.684	0.395	2.14366447688862e-271	B cells	CD55
RPS16	3.2751448051495e-268	0.579841666677268	0.993	0.976	6.88206177906065e-264	B cells	RPS16
RPL27A1	1.01396399165829e-263	0.741657353107505	0.978	0.919	2.13064253567156e-259	B cells	RPL27A
RPS20	1.04059812553475e-263	0.710843622701254	0.981	0.931	2.18660884118617e-259	B cells	RPS20
TMEM154	2.72524227698696e-261	0.828144884749527	0.27	0.063	5.7265515966327e-257	B cells	TMEM154
RPL36	1.17384935295305e-260	0.631037628308414	0.99	0.965	2.46660964536025e-256	B cells	RPL36
SWAP70	9.82868485652935e-256	1.17469443395343	0.479	0.207	2.06530154890251e-251	B cells	SWAP70
CYBA2	1.01442487357315e-254	0.779830911765745	0.98	0.762	2.13161098683926e-250	B cells	CYBA
STK41	4.72409731341932e-240	0.911824460529455	0.796	0.502	9.92674568468803e-236	B cells	STK4
TMEM243	1.47633954146905e-236	1.15971491761847	0.565	0.293	3.10223227848891e-232	B cells	TMEM243
RPL7A	4.32152617709728e-235	0.457900577951968	0.997	0.992	9.08082295593452e-231	B cells	RPL7A
JUND1	3.17733423982386e-232	0.885611160873989	0.978	0.939	6.67653243814188e-228	B cells	JUND
RPS10	2.78857995883593e-231	0.832840091925568	0.91	0.832	5.85964306750195e-227	B cells	RPS10
MARCH11	8.29999277739871e-231	1.02971536954429	0.335	0.108	1.74407748231479e-226	B cells	MARCH1
RPS31	3.15095282958583e-229	0.508849466699069	0.997	0.989	6.62109718080871e-225	B cells	RPS3
RPL10	6.52947991257073e-228	0.445497026699971	0.999	0.999	1.37203961402849e-223	B cells	RPL10
RPL5	6.86031317505223e-228	0.513478727796532	0.996	0.984	1.44155760747372e-223	B cells	RPL5
CD481	1.32482919266686e-227	0.839126824024312	0.818	0.473	2.78386358255088e-223	B cells	CD48
RPS4X	4.8777696294327e-221	0.492448746667729	0.998	0.988	1.02496573223269e-216	B cells	RPS4X
MEF2C	6.76866378967965e-220	1.18505778718379	0.634	0.375	1.42229932212539e-215	B cells	MEF2C
RIPOR2	1.8530268849298e-216	0.922180382670376	0.41	0.148	3.89376539330298e-212	B cells	RIPOR2
SMIM14	1.58837011009851e-215	1.34234603614768	0.513	0.267	3.33764211235e-211	B cells	SMIM14
LAPTM51	8.1774472869765e-214	0.898807972341195	0.836	0.531	1.71832699841237e-209	B cells	LAPTM5
HLA-DMA1	1.79007001290216e-212	0.723101280208166	0.698	0.35	3.76147411811131e-208	B cells	HLA-DMA
BCL2A11	2.04743597587683e-210	1.15983421388286	0.505	0.219	4.30227721610998e-206	B cells	BCL2A1
HLA-DMB1	9.51403020687467e-210	0.896777467404758	0.508	0.215	1.99918316737057e-205	B cells	HLA-DMB
ISG201	2.9793638104059e-208	0.976147360900619	0.627	0.321	6.26053717480592e-204	B cells	ISG20
SYNGR21	9.62538884621492e-203	1.0817839095643	0.579	0.34	2.02258295825514e-198	B cells	SYNGR2
RPL22	7.31274173311026e-197	0.513774146125499	0.994	0.963	1.53662642037846e-192	B cells	RPL22
SELL1	8.75166549518739e-197	0.834234132616794	0.375	0.133	1.83898747050373e-192	B cells	SELL
RPS3A	1.6888784569656e-195	0.422186519597044	0.996	0.989	3.54884030162181e-191	B cells	RPS3A
RHOH1	2.49691120681863e-195	0.847407016616955	0.574	0.264	5.246759518888e-191	B cells	RHOH
RAB11FIP11	5.26797819462406e-193	1.15150020951577	0.557	0.307	1.10696025803635e-188	B cells	RAB11FIP1
CD691	3.79811986835951e-191	0.691358626873597	0.824	0.454	7.98098927938384e-187	B cells	CD69
RACK1	7.34334145626922e-187	0.489264333562903	0.992	0.978	1.54305634020585e-182	B cells	RACK1
RPS9	1.34736582997779e-183	0.485177921881299	0.994	0.974	2.83121981853233e-179	B cells	RPS9
RPL35	4.92494148042753e-183	0.496610720426217	0.988	0.966	1.03487795328224e-178	B cells	RPL35
TNFSF9	2.47033336000462e-182	1.0011860274038	0.361	0.133	5.19091148937771e-178	B cells	TNFSF9
UBA52	2.70304955277162e-182	0.482451946734156	0.993	0.969	5.679918025239e-178	B cells	UBA52
RPS261	3.30955879001285e-180	0.460153228156643	0.995	0.983	6.95437588545401e-176	B cells	RPS26
CXCR41	4.51374469031997e-180	0.581237387782462	0.911	0.57	9.48473171776935e-176	B cells	CXCR4
RPL6	3.21212469862029e-178	0.425507428141027	0.998	0.991	6.74963762921082e-174	B cells	RPL6
LIMD21	3.74095671240881e-175	0.85039554361351	0.642	0.374	7.86087233978463e-171	B cells	LIMD2
CCDC50	7.22862052865657e-174	1.08015481630935	0.463	0.242	1.51895003168661e-169	B cells	CCDC50
RPL38	6.09470388143445e-170	0.555409976100788	0.963	0.928	1.28068012660582e-165	B cells	RPL38
NCF11	1.34754752100284e-169	0.837121896014072	0.44	0.196	2.83160160588326e-165	B cells	NCF1
CD40	2.07728916950863e-165	1.01940690995007	0.392	0.183	4.36500773188848e-161	B cells	CD40
IGLC3	9.85472203302422e-165	1.04848037897929	0.381	0.166	2.07077274079938e-160	B cells	IGLC3
SNX21	9.70175867356087e-154	1.07291701668296	0.569	0.388	2.03863055007535e-149	B cells	SNX2
RPS191	1.24566983531267e-153	0.407801356751796	0.998	0.989	2.61752602494252e-149	B cells	RPS19
RPLP0	1.39793663737347e-150	0.477838939221806	0.987	0.964	2.93748425611288e-146	B cells	RPLP0
CORO1A1	7.00867935850819e-148	0.600282819067313	0.813	0.527	1.47273379360333e-143	B cells	CORO1A
HSP90AB1	4.10342291741479e-146	0.612631799561601	0.975	0.935	8.6225225763637e-142	B cells	HSP90AB1
EIF1AY	6.70193631093005e-146	1.0912217484388	0.457	0.254	1.40827787701573e-141	B cells	EIF1AY
LYN1	5.41335623730724e-143	0.881920018130416	0.404	0.198	1.13750854614537e-138	B cells	LYN
PNRC11	5.73407581507707e-142	0.51119066849646	0.971	0.931	1.20490135102214e-137	B cells	PNRC1
TNF1	4.04411821059051e-139	0.68705055433776	0.431	0.194	8.49790559591384e-135	B cells	TNF
YWHAZ1	4.53653400010684e-139	0.69377629626627	0.836	0.754	9.5326188944245e-135	B cells	YWHAZ
RPL15	1.88723733692079e-137	0.413740077738652	0.995	0.978	3.96565181607165e-133	B cells	RPL15
ODC11	5.76754563177373e-135	0.909313906129531	0.478	0.275	1.21193436360461e-130	B cells	ODC1
PMAIP1	1.08992704650098e-133	0.823125750288557	0.388	0.179	2.29026370281251e-129	B cells	PMAIP1
PTPN61	2.523431047339e-129	0.85256172486406	0.416	0.216	5.30248565977345e-125	B cells	PTPN6
CMTM61	4.90498203587632e-129	0.932610755534538	0.55	0.372	1.03068387519869e-124	B cells	CMTM6
NOP53	8.76252034964523e-128	0.666425688075207	0.795	0.69	1.84126840107095e-123	B cells	NOP53
PTMA	1.53820740053984e-121	0.323230767284892	0.999	0.996	3.23223521075437e-117	B cells	PTMA
BIRC3	1.75397287134723e-121	0.767670238962327	0.54	0.316	3.68562319456193e-117	B cells	BIRC3
ATP2B11	2.70686697574462e-121	0.94489593182661	0.571	0.396	5.68793957613217e-117	B cells	ATP2B1
PFDN51	1.43600081031618e-120	0.463885030711094	0.967	0.931	3.01746850271739e-116	B cells	PFDN5
RPL4	1.17629014813881e-118	0.527009026297652	0.897	0.844	2.47173848828409e-114	B cells	RPL4
ZFAS1	4.82842289716428e-117	0.763211504074987	0.729	0.631	1.01459650338113e-112	B cells	ZFAS1
RPL27	9.56929649864487e-116	0.448181185960937	0.951	0.928	2.01079627326025e-111	B cells	RPL27
RNASET21	1.74030858432251e-113	0.636349347643583	0.658	0.434	3.65691042823689e-109	B cells	RNASET2
UPF2	8.34348183846951e-113	0.880736168097468	0.497	0.324	1.7532158387176e-108	B cells	UPF2
SLC25A61	9.08488595776187e-113	0.547936591327384	0.892	0.835	1.9090070863045e-108	B cells	SLC25A6
RPL23	2.99876953448176e-112	0.458444711052895	0.951	0.908	6.30131442280651e-108	B cells	RPL23
ELF11	1.08352202364304e-109	0.675923054113833	0.721	0.583	2.27680482828113e-105	B cells	ELF1
SP110	5.70281546311861e-108	0.818524052726013	0.55	0.383	1.19833261326511e-103	B cells	SP110
EVI2B2	1.97867259474179e-107	0.760602995141115	0.554	0.353	4.15778472333092e-103	B cells	EVI2B
GPR1831	5.45535571310867e-104	0.419313589511696	0.66	0.39	1.14633389599552e-99	B cells	GPR183
CYBB1	2.66099867871336e-103	0.428020489601789	0.394	0.181	5.59155652358038e-99	B cells	CYBB
RPL37A	1.91359388135779e-101	0.381613034067727	0.988	0.96	4.02103482289713e-97	B cells	RPL37A
RAC21	2.48160810265716e-101	0.49433705243821	0.712	0.473	5.2146031061135e-97	B cells	RAC2
RILPL21	8.56895678912744e-101	0.916348727953471	0.583	0.456	1.80059489009935e-96	B cells	RILPL2
CD82	8.59187277998019e-101	0.785295592636104	0.353	0.183	1.80541022725724e-96	B cells	CD82
CHCHD10	1.64963062922673e-100	0.771691590253694	0.612	0.466	3.46636884119412e-96	B cells	CHCHD10
PABPC11	4.46212646026107e-100	0.490420962164474	0.875	0.794	9.3762663309466e-96	B cells	PABPC1
DDX51	3.86465527743765e-98	0.453456175633024	0.941	0.892	8.12080013447973e-94	B cells	DDX5
SINHCAF	1.5373460655894e-97	0.766256287475129	0.381	0.212	3.23042528762301e-93	B cells	SINHCAF
HNRNPDL1	7.06004303561406e-96	0.528561138248271	0.84	0.804	1.48352684307358e-91	B cells	HNRNPDL
TSC22D31	2.60839069482122e-95	0.42670648961843	0.888	0.765	5.48101136702783e-91	B cells	TSC22D3
IFT57	3.26154598896925e-95	0.874088174573238	0.363	0.207	6.85348658662109e-91	B cells	IFT57
CTSH1	7.3223089350991e-95	0.710172325325924	0.511	0.319	1.53863677653237e-90	B cells	CTSH
PARP1	2.5082519200244e-94	0.769384788910584	0.466	0.309	5.27058975954728e-90	B cells	PARP1
STK17A1	2.74644003771056e-94	0.5848860197768	0.635	0.445	5.7710944512412e-90	B cells	STK17A
RBM391	8.58079308636446e-93	0.593197547668249	0.775	0.721	1.80308205123776e-88	B cells	RBM39
NACA	1.84821323592558e-92	0.331697933077644	0.984	0.978	3.88365047265043e-88	B cells	NACA
CD27	1.79339866158299e-91	0.439194416223295	0.28	0.116	3.76846860758433e-87	B cells	CD27
GRASP1	3.17267974303332e-91	0.899195439841915	0.381	0.219	6.66675194403592e-87	B cells	GRASP
SF11	3.22506960002687e-90	0.653954872760327	0.661	0.556	6.77683875053645e-86	B cells	SF1
RCSD1	1.18831831736133e-89	0.730488972804793	0.361	0.195	2.49701328027137e-85	B cells	RCSD1
RPL24	2.09295671185013e-89	0.303792757534954	0.992	0.983	4.39792993861068e-85	B cells	RPL24
RPL31	1.52007552563437e-87	0.428647822875993	0.914	0.899	3.19413470201551e-83	B cells	RPL31
EIF11	3.04980461318486e-87	0.338873511485907	0.993	0.986	6.40855443368536e-83	B cells	EIF1
NR4A1	4.48355301558948e-87	0.745676095475026	0.53	0.365	9.42128995165817e-83	B cells	NR4A1
ARPC31	1.04197259148387e-86	0.434191042372419	0.917	0.849	2.18949700648505e-82	B cells	ARPC3
MTRNR2L12	8.04274990164712e-85	0.487984597940387	0.845	0.767	1.69002303683311e-80	B cells	MTRNR2L12
UBC1	3.79773900945624e-84	0.39928198748138	0.983	0.968	7.98018898057039e-80	B cells	UBC
NPM1	3.18583036472109e-83	0.416376508086548	0.92	0.886	6.69438534538842e-79	B cells	NPM1
DDX211	3.51789758048193e-82	0.720944639645789	0.684	0.602	7.39215818586669e-78	B cells	DDX21
PPM1K	1.15583041842251e-81	0.663748161482272	0.348	0.19	2.42874645823122e-77	B cells	PPM1K
CD532	1.09065250301334e-79	0.532665527168072	0.634	0.445	2.29178810458194e-75	B cells	CD53
MARCH9	1.26547378281236e-78	0.611431911046009	0.282	0.139	2.65914005982362e-74	B cells	MARCH9
KMT2E1	2.67911206525152e-78	0.604440339893903	0.67	0.588	5.62961818271302e-74	B cells	KMT2E
CDKN2D1	8.1466307837323e-77	0.675687488154353	0.483	0.324	1.71185152658567e-72	B cells	CDKN2D
CYTIP1	1.61680496434876e-73	0.418428886655523	0.677	0.469	3.39739227158605e-69	B cells	CYTIP
BCL2	2.43221077139208e-72	0.572343345135271	0.343	0.189	5.11080449392619e-68	B cells	BCL2
TNFAIP81	1.15961457240018e-71	0.605324661711912	0.494	0.338	2.43669810098449e-67	B cells	TNFAIP8
HERPUD12	9.76997899323554e-71	0.812760664101039	0.718	0.665	2.05296568584858e-66	B cells	HERPUD1
PTPN11	4.23018405652512e-70	0.754812286452273	0.442	0.318	8.88888575797623e-66	B cells	PTPN1
TXNIP1	2.33637582301169e-69	0.476580329215032	0.863	0.778	4.90942651689446e-65	B cells	TXNIP
FAM107B1	4.26206474255517e-68	0.639030219733974	0.606	0.48	8.95587664353119e-64	B cells	FAM107B
GPSM32	5.47885002090638e-68	0.524491034252136	0.603	0.447	1.15127075489306e-63	B cells	GPSM3
UQCRH	7.57253618364161e-68	0.556451010020952	0.764	0.732	1.59121702826861e-63	B cells	UQCRH
NSD31	2.23172031614361e-66	0.619189334018073	0.573	0.479	4.68951390031257e-62	B cells	NSD3
YPEL51	6.70437175028165e-66	0.657311639765994	0.602	0.513	1.40878963588668e-61	B cells	YPEL5
MYC	4.80154756612368e-65	0.889543060506687	0.282	0.153	1.00894919006957e-60	B cells	MYC
RPL22L1	1.296973205074e-64	0.689576648482035	0.557	0.468	2.72532979582199e-60	B cells	RPL22L1
FCHSD2	9.88136399987592e-64	0.663902090000537	0.277	0.155	2.07637101729393e-59	B cells	FCHSD2
LSM7	3.98155567044091e-62	0.599482122015547	0.596	0.537	8.36644293029748e-58	B cells	LSM7
TUT41	9.9440832920978e-62	0.628361766109664	0.456	0.328	2.08955022216851e-57	B cells	TUT4
MYCBP2	1.79717989379007e-60	0.622473924582114	0.542	0.443	3.77641411082107e-56	B cells	MYCBP2
PKIG	3.82053750065412e-60	0.651235573359096	0.325	0.197	8.0280954501245e-56	B cells	PKIG
OAZ11	1.5452768473015e-59	0.312567001822424	0.949	0.907	3.24709023923464e-55	B cells	OAZ1
GRB21	4.22817224505809e-59	0.552876849957294	0.591	0.492	8.88465833854056e-55	B cells	GRB2
RPS4Y1	1.70210648269179e-58	0.367651573220339	0.867	0.78	3.57663635208025e-54	B cells	RPS4Y1
RGS191	2.30656050350223e-57	0.657920369262726	0.402	0.28	4.84677558600923e-53	B cells	RGS19
TAF1D1	3.78932795525217e-57	0.607934254988159	0.602	0.528	7.96251483237138e-53	B cells	TAF1D
STK17B1	1.26736749151904e-55	0.345164481308437	0.678	0.522	2.66311930992896e-51	B cells	STK17B
HNRNPA2B11	3.12492191441688e-55	0.385226953135037	0.895	0.881	6.5663984187642e-51	B cells	HNRNPA2B1
SP1001	6.75921295969447e-55	0.58077865401465	0.6	0.542	1.4203134192206e-50	B cells	SP100
SYPL1	1.09013373276666e-54	0.67754481238598	0.481	0.394	2.29069801266259e-50	B cells	SYPL1
SMCHD11	1.7604183890369e-54	0.578959417377692	0.512	0.401	3.69916716088325e-50	B cells	SMCHD1
IL16	3.54968849034292e-54	0.553942508892946	0.254	0.136	7.45896042475757e-50	B cells	IL16
TSTD11	5.94317963675056e-54	0.556676280373722	0.414	0.28	1.2488403370704e-49	B cells	TSTD1
ARF61	1.07538264118909e-52	0.553059530802248	0.522	0.423	2.25970154393064e-48	B cells	ARF6
NCL1	1.45170070627592e-51	0.406985722420539	0.85	0.835	3.05045869409759e-47	B cells	NCL
COX4I11	1.47602888043403e-51	0.335867316135386	0.924	0.908	3.10157948645603e-47	B cells	COX4I1
TERF2IP1	9.32402062301119e-51	0.42591405766024	0.685	0.641	1.95925645351334e-46	B cells	TERF2IP
GPBP11	4.567497311927e-50	0.538349352857144	0.575	0.503	9.5976821015522e-46	B cells	GPBP1
ERP291	1.48503793867262e-49	0.51396579995651	0.66	0.643	3.12051022053277e-45	B cells	ERP29
H3F3A1	1.78876747453425e-49	0.262915508374514	0.967	0.943	3.75873709423883e-45	B cells	H3F3A
SMARCB1	2.73937171771408e-49	0.672876666358818	0.349	0.251	5.7562417904326e-45	B cells	SMARCB1
BTG21	1.29074212048208e-47	0.376797550530112	0.742	0.654	2.71223641776899e-43	B cells	BTG2
SEPT61	1.54268042161383e-47	0.541968585729882	0.428	0.31	3.24163436993714e-43	B cells	SEPT6
HMGN1	7.60806413547504e-46	0.46340810305004	0.679	0.635	1.59868251678737e-41	B cells	HMGN1
ANKRD44	2.1092713397049e-45	0.506845109526865	0.264	0.154	4.4322118661219e-41	B cells	ANKRD44
RPL36AL1	2.75481448198108e-45	0.2599154176831	0.944	0.942	5.78869167098685e-41	B cells	RPL36AL
ZFP36L11	3.56783478377868e-45	0.463285489878939	0.739	0.683	7.49709123115413e-41	B cells	ZFP36L1
PDE4B1	2.15640281551513e-43	0.520523394438618	0.4	0.28	4.53124923624194e-39	B cells	PDE4B
SFPQ1	3.72852719560109e-43	0.46578522930806	0.661	0.631	7.83475419611657e-39	B cells	SFPQ
TCEA1	7.20156204639323e-43	0.591034774387744	0.578	0.545	1.51326423280861e-38	B cells	TCEA1
UVRAG	2.20023248075219e-42	0.609971069795744	0.304	0.208	4.62334851180458e-38	B cells	UVRAG
CNPY31	3.69819079549642e-42	0.57045252139763	0.409	0.32	7.77100831857663e-38	B cells	CNPY3
NCOA3	4.48282220291903e-42	0.570542335360598	0.254	0.155	9.41975429499375e-38	B cells	NCOA3
TOMM7	6.46190955569605e-42	0.299756429063663	0.89	0.877	1.35784105493841e-37	B cells	TOMM7
RBM381	6.50665939528597e-42	0.429029265914091	0.342	0.218	1.36724433873144e-37	B cells	RBM38
ICAM31	1.7663393968779e-41	0.406766787592846	0.426	0.298	3.71160897465954e-37	B cells	ICAM3
PNISR	8.91911186447122e-41	0.492587950057619	0.57	0.512	1.87417297608134e-36	B cells	PNISR
KDM6B1	4.61188711059484e-40	0.581666586102741	0.299	0.201	9.69095838549295e-36	B cells	KDM6B
CXXC5	3.10655746043422e-39	0.637195560207912	0.269	0.177	6.52780919161042e-35	B cells	CXXC5
KIAA15511	6.25884040191753e-39	0.425000759155474	0.5	0.395	1.31517013365493e-34	B cells	KIAA1551
SKIL	1.40284577464599e-38	0.628572664559082	0.439	0.36	2.94779982626362e-34	B cells	SKIL
TAGAP1	3.31120826827005e-38	0.366006869068744	0.485	0.354	6.95784193411586e-34	B cells	TAGAP
ORAI11	8.57730323584419e-38	0.486838707636758	0.366	0.263	1.80234872894794e-33	B cells	ORAI1
PLCG2	1.06722652865973e-37	0.348544806080082	0.474	0.378	2.2425631046727e-33	B cells	PLCG2
DRAM21	1.42171321370599e-37	0.611680251701684	0.328	0.244	2.98744597596041e-33	B cells	DRAM2
EIF1B	7.60351833999153e-37	0.524274471854659	0.562	0.535	1.59772730878242e-32	B cells	EIF1B
NR4A22	1.00473708567006e-36	0.464090578294998	0.538	0.432	2.1112540381185e-32	B cells	NR4A2
SKAP21	1.19539769721132e-36	0.562165568767981	0.312	0.221	2.51188918115015e-32	B cells	SKAP2
NXT1	1.26271280045308e-36	0.500254435774249	0.449	0.377	2.65333840759206e-32	B cells	NXT1
UCP22	4.49733463434783e-35	0.478243409556374	0.424	0.32	9.45024926715509e-31	B cells	UCP2
SERP11	9.1024174847932e-35	0.392266969437088	0.703	0.684	1.9126909860796e-30	B cells	SERP1
ACAP11	1.68057667926069e-34	0.273024835586275	0.384	0.255	3.53139577613049e-30	B cells	ACAP1
MTPN1	4.81965687799392e-33	0.465701304502834	0.556	0.532	1.01275449977286e-28	B cells	MTPN
ATF7IP	1.28874396701171e-32	0.549196676842208	0.305	0.215	2.70803769788172e-28	B cells	ATF7IP
MBD4	1.3134130987037e-32	0.5936652568187	0.353	0.277	2.75987494430608e-28	B cells	MBD4
SET1	3.51696502617369e-32	0.340365128420168	0.757	0.758	7.39019860949878e-28	B cells	SET
IER51	5.17347424616495e-32	0.599901815142456	0.377	0.293	1.08710214334664e-27	B cells	IER5
EEF2	5.64914861657924e-32	0.330497869884181	0.764	0.751	1.1870555988018e-27	B cells	EEF2
EVI2A	2.01749963636973e-30	0.492331212127852	0.314	0.223	4.23937198590371e-26	B cells	EVI2A
SNHG8	2.09122708947565e-29	0.461394438385297	0.569	0.545	4.39429548311518e-25	B cells	SNHG8
NCF41	2.40250068309231e-29	0.467765607722509	0.272	0.188	5.04837468538187e-25	B cells	NCF4
CHPT1	4.85193922594411e-29	0.545068230056247	0.28	0.207	1.01953798954764e-24	B cells	CHPT1
ARPC5L1	9.51942456943352e-29	0.416170385037987	0.506	0.441	2.00031668477507e-24	B cells	ARPC5L
CD47	1.04370460488887e-28	0.498928436527277	0.494	0.461	2.19313648625299e-24	B cells	CD47
FNBP11	1.93879489344958e-28	0.508413670611511	0.393	0.322	4.0739897096056e-24	B cells	FNBP1
PNN1	2.47643614036585e-28	0.482945915297853	0.531	0.502	5.20373526175076e-24	B cells	PNN
UXT	3.95953766199999e-28	0.38520035044642	0.602	0.599	8.32017648916059e-24	B cells	UXT
BOD1L1	1.28802296564922e-27	0.464591924244319	0.512	0.485	2.70652265771871e-23	B cells	BOD1L1
CNTRL	9.08155822124614e-27	0.435113028196874	0.259	0.178	1.90830782903045e-22	B cells	CNTRL
MARCKSL1	2.41132175929347e-26	0.396982824242087	0.357	0.267	5.06691041280336e-22	B cells	MARCKSL1
PHF201	2.65562374090352e-26	0.515712865171083	0.386	0.327	5.58026216676056e-22	B cells	PHF20
RPL36A	2.75933899959091e-26	0.389634142457814	0.587	0.572	5.79819903984038e-22	B cells	RPL36A
TCF4	3.85659067747478e-26	0.512455909160473	0.393	0.319	8.10385399057776e-22	B cells	TCF4
EIF3F	6.77435191956266e-26	0.315518141022936	0.707	0.72	1.4234945688577e-21	B cells	EIF3F
TRIM381	1.69088643056099e-25	0.517570513971038	0.319	0.251	3.55305965653781e-21	B cells	TRIM38
SNU13	6.11662906828805e-25	0.38336745869298	0.624	0.647	1.28528726611937e-20	B cells	SNU13
RASGEF1B1	9.83421852422645e-25	0.555863818705071	0.321	0.246	2.0664643384957e-20	B cells	RASGEF1B
COMMD6	3.62144441512482e-24	0.263194345996004	0.805	0.821	7.60974114950179e-20	B cells	COMMD6
VOPP1	5.71146849786489e-24	0.486432498933019	0.252	0.184	1.20015087545635e-19	B cells	VOPP1
MOB1A1	2.15768220520972e-23	0.462953564910593	0.46	0.432	4.53393761780719e-19	B cells	MOB1A
BCL10	3.25731668932142e-23	0.548302012956911	0.293	0.232	6.8445995592711e-19	B cells	BCL10
RSRP11	3.89022731545573e-23	0.443771923390198	0.592	0.582	8.17453465796713e-19	B cells	RSRP1
CDC42SE21	5.18116219939035e-23	0.340880901982109	0.409	0.33	1.08871761295789e-18	B cells	CDC42SE2
SON1	6.90839690496975e-23	0.264792438037782	0.767	0.805	1.45166144164129e-18	B cells	SON
SHOC2	2.26545362649001e-21	0.509067264560688	0.321	0.266	4.76039770534347e-17	B cells	SHOC2
RNASEH2B	2.41016124425553e-21	0.46064238091971	0.31	0.249	5.06447182255414e-17	B cells	RNASEH2B
TRIR1	6.28555005325846e-21	0.270364383104117	0.693	0.721	1.3207826326912e-16	B cells	TRIR
TAF7	9.56191660993715e-21	0.421215504441749	0.435	0.396	2.00924553724609e-16	B cells	TAF7
ACTR32	9.66778711705117e-21	0.369527457600502	0.573	0.567	2.03149210690596e-16	B cells	ACTR3
SMDT1	2.80744034964392e-20	0.390902251025428	0.536	0.546	5.89927440670677e-16	B cells	SMDT1
CYCS1	3.40868589159085e-20	0.300377159406204	0.584	0.578	7.16267166399984e-16	B cells	CYCS
G3BP21	7.08599414133298e-20	0.406464557807266	0.478	0.453	1.4889799489183e-15	B cells	G3BP2
BIN11	1.90949956438375e-19	0.331784506850881	0.255	0.184	4.01243143463957e-15	B cells	BIN1
ANP32E1	7.08086577757371e-19	0.381499905555306	0.426	0.385	1.48790232584156e-14	B cells	ANP32E
TRA2B1	8.74548259484853e-19	0.392882746862885	0.491	0.473	1.83768825765552e-14	B cells	TRA2B
FUS1	1.42097331775922e-18	0.263757315395001	0.665	0.684	2.98589123260746e-14	B cells	FUS
RNMT1	2.30624746806942e-18	0.457248394388432	0.426	0.397	4.84611780465427e-14	B cells	RNMT
DOCK82	2.40786630951867e-18	0.352334045878282	0.324	0.258	5.05964947619158e-14	B cells	DOCK8
SERPINB91	3.89143150861785e-18	0.449222579373089	0.28	0.218	8.17706502905868e-14	B cells	SERPINB9
ZNF791	5.83067261185521e-18	0.434065912442406	0.254	0.196	1.22519923592913e-13	B cells	ZNF791
PARP14	6.06408349510045e-18	0.46802685641587	0.339	0.292	1.27424586482546e-13	B cells	PARP14
C7orf50	7.24548296994521e-18	0.48909305328734	0.361	0.33	1.52249333647459e-13	B cells	C7orf50
ARID5B	3.71729838400762e-17	0.324795872017565	0.529	0.482	7.81115909431521e-13	B cells	ARID5B
APBB1IP1	8.90288658866323e-17	0.261423332385205	0.441	0.376	1.8707635588758e-12	B cells	APBB1IP
TLK1	1.06849637559063e-16	0.393150008488863	0.344	0.294	2.2452314340286e-12	B cells	TLK1
CCDC121	1.30941162108569e-16	0.410065778661514	0.361	0.321	2.75146663938737e-12	B cells	CCDC12
RSRC21	6.72485147995857e-16	0.356190322588597	0.557	0.563	1.41309304148369e-11	B cells	RSRC2
KLF61	6.74602078321634e-16	0.278265420637565	0.802	0.811	1.41754134717725e-11	B cells	KLF6
SNRPB1	7.52045175686276e-16	0.311348453976847	0.567	0.585	1.58027252766957e-11	B cells	SNRPB
SAMSN12	1.10285999422198e-15	0.266348775783745	0.436	0.357	2.31743970585866e-11	B cells	SAMSN1
ATG101	1.40249391377362e-15	0.437949584429705	0.284	0.24	2.94706046101252e-11	B cells	ATG101
ATP6V1G1	1.64502992141148e-15	0.268055163698905	0.711	0.749	3.45670137386194e-11	B cells	ATP6V1G1
ANKRD121	4.1550607186063e-15	0.276433428207334	0.621	0.644	8.73102908800742e-11	B cells	ANKRD12
UBE2N	4.41900484187079e-15	0.424144925210405	0.427	0.423	9.28565487422308e-11	B cells	UBE2N
ARGLU1	4.76488718733092e-15	0.281971892987024	0.621	0.637	1.00124574467385e-10	B cells	ARGLU1
HCLS12	7.39960940648198e-15	0.283734150959036	0.403	0.346	1.55487992458406e-10	B cells	HCLS1
UBALD21	1.84914787741341e-14	0.326213971151795	0.501	0.485	3.8856144348088e-10	B cells	UBALD2
CKS21	2.36902551717039e-14	0.354543127436427	0.269	0.213	4.97803331923015e-10	B cells	CKS2
RBM251	3.36769081120995e-14	0.327964689925407	0.58	0.608	7.07652870159547e-10	B cells	RBM25
VASP1	6.20935223752141e-14	0.35143749124784	0.404	0.378	1.30477118567037e-09	B cells	VASP
UBXN1	6.82482519813639e-14	0.300756313519063	0.609	0.646	1.4341005188844e-09	B cells	UBXN1
IDI11	6.08735725412319e-13	0.36989421726002	0.337	0.297	1.27913637980891e-08	B cells	IDI1
SF3B1	1.32610572441794e-12	0.308662172418308	0.525	0.545	2.78654595871941e-08	B cells	SF3B1
TOMM20	3.50489035673889e-12	0.250731810300788	0.624	0.665	7.36482610661543e-08	B cells	TOMM20
DDX17	4.64923237018354e-12	0.304663544158843	0.536	0.553	9.76943197946668e-08	B cells	DDX17
SS18L21	1.29632342230073e-11	0.348972616219963	0.322	0.289	2.72396440728052e-07	B cells	SS18L2
ANAPC16	1.73001972944646e-11	0.262853832529555	0.602	0.635	3.63529045748584e-07	B cells	ANAPC16
DDX3X	1.89007415792317e-11	0.295773048619593	0.552	0.575	3.97161282804397e-07	B cells	DDX3X
MIS18BP11	2.06582372189209e-11	0.458346071420404	0.301	0.27	4.34091538681185e-07	B cells	MIS18BP1
HNRNPA0	4.24586232659118e-11	0.292504056434223	0.509	0.536	8.92183050686605e-07	B cells	HNRNPA0
SLBP	5.5335719827178e-11	0.409186089067024	0.329	0.304	1.16276948072849e-06	B cells	SLBP
OSER11	1.2905123682055e-10	0.370741935407375	0.298	0.27	2.71175363931021e-06	B cells	OSER1
HSPE11	1.35815373402883e-10	0.298921559345815	0.604	0.643	2.85388844131478e-06	B cells	HSPE1
SELENOT	2.31753665749655e-10	0.360817661248212	0.419	0.43	4.86983977839751e-06	B cells	SELENOT
RNASEK	2.97372098377408e-10	0.323502727565532	0.25	0.211	6.24867990320448e-06	B cells	RNASEK
CDC40	5.99900200748453e-10	0.392226061505087	0.343	0.329	1.26057029183272e-05	B cells	CDC40
RPA3	1.18150798203689e-09	0.355722275248186	0.287	0.26	2.48270272265411e-05	B cells	RPA3
MKNK2	1.99731295644832e-09	0.396638427447297	0.254	0.224	4.19695371538485e-05	B cells	MKNK2
ALG13	1.24433190104137e-08	0.401233268237265	0.259	0.235	0.000261471462365823	B cells	ALG13
PPP3CA	1.721408518183e-08	0.383065980398365	0.325	0.312	0.000361719571925793	B cells	PPP3CA
RSL1D1	2.72604734998285e-08	0.27713733872135	0.532	0.575	0.000572824329651895	B cells	RSL1D1
TSPAN3	2.79004808917049e-08	0.447848115568281	0.269	0.254	0.000586272804977395	B cells	TSPAN3
RPL17	3.52652384527464e-08	0.29122864148315	0.399	0.4	0.00074102845560756	B cells	RPL17
ZNF7061	3.6651018924825e-08	0.28877155518983	0.519	0.558	0.000770147860667347	B cells	ZNF706
SVIP	4.15429750361124e-08	0.301385941244114	0.318	0.291	0.000872942534433829	B cells	SVIP
TAPBP1	6.23346805640474e-08	0.286836337653678	0.426	0.435	0.00130983864269233	B cells	TAPBP
UBE2I	1.30310705571557e-07	0.284037287624484	0.476	0.515	0.00273821885617512	B cells	UBE2I
SH3BP5	1.87732891968663e-07	0.32472152132104	0.302	0.279	0.00394483125893752	B cells	SH3BP5
NSA2	2.75153643072561e-07	0.264876919543117	0.561	0.602	0.00578180350188372	B cells	NSA2
HDAC1	3.63481621261299e-07	0.335099923374475	0.251	0.23	0.00763783930756368	B cells	HDAC1
MAP3K81	3.87063806927126e-07	0.332253489672448	0.35	0.34	0.00813337177495971	B cells	MAP3K8
TRIM22	6.44120186042392e-07	0.29761113562738	0.278	0.255	0.0135348974693088	B cells	TRIM22
ZFAND6	6.52131234900456e-07	0.411331251467718	0.32	0.323	0.0137032336389633	B cells	ZFAND6
TNRC6B	1.98807792230973e-06	0.299702815220081	0.381	0.387	0.0417754813814943	B cells	TNRC6B
TRA2A	2.84204805204139e-06	0.366798895930494	0.322	0.318	0.0597199557175458	B cells	TRA2A
PLEKHO11	2.93440331655591e-06	0.300449223939114	0.328	0.317	0.0616606168907893	B cells	PLEKHO1
ITSN2	3.13939578592738e-06	0.351167938183784	0.29	0.279	0.0659681236496921	B cells	ITSN2
SERTAD31	3.79784855326157e-06	0.306393765760959	0.311	0.304	0.0798041916496854	B cells	SERTAD3
PRPF4B	4.49427543305506e-06	0.255260434646411	0.449	0.474	0.0944382096747859	B cells	PRPF4B
APPL1	4.8756901021016e-06	0.35914862830541	0.352	0.368	0.102452876115461	B cells	APPL1
IDS1	8.50087889947483e-06	0.272368220073683	0.395	0.407	0.178628968314665	B cells	IDS
ZNRD11	1.09582383778937e-05	0.318372463872488	0.276	0.263	0.230265463034681	B cells	ZNRD1
CSK1	1.40162905211207e-05	0.257763229448746	0.273	0.254	0.294524312720309	B cells	CSK
KRAS1	3.77585595051503e-05	0.332060958268184	0.356	0.37	0.793420610881724	B cells	KRAS
TGIF11	6.32576203433934e-05	0.316776214168524	0.31	0.306	1	B cells	TGIF1
RSBN1L1	0.000281159328414022	0.256656041312759	0.378	0.399	1	B cells	RSBN1L
TMPO1	0.00034734952702546	0.257529265023035	0.266	0.256	1	B cells	TMPO
VPS13C	0.000372182377277336	0.280742651570385	0.353	0.369	1	B cells	VPS13C
USP341	0.000464912526013274	0.276543919822059	0.297	0.3	1	B cells	USP34
BCLAF11	0.000474651526224087	0.291538227198229	0.395	0.425	1	B cells	BCLAF1
NT5C	0.000864794815361643	0.341513311549675	0.262	0.265	1	B cells	NT5C
DDX3Y	0.00111995065920867	0.255033099424879	0.28	0.279	1	B cells	DDX3Y
GGNBP2	0.00119234389188393	0.278505640936698	0.372	0.403	1	B cells	GGNBP2
ZNF24	0.00123859045002163	0.292954313935713	0.258	0.261	1	B cells	ZNF24
RAB8B1	0.00193927525879971	0.268450214244496	0.324	0.335	1	B cells	RAB8B
FYTTD1	0.00291084552180629	0.32545110329959	0.279	0.289	1	B cells	FYTTD1
SPP1	0	5.08105023938927	0.569	0.115	0	Mac	SPP1
C1QB	0	4.30365591042591	0.608	0.065	0	Mac	C1QB
C1QA	0	4.18184174582706	0.621	0.071	0	Mac	C1QA
C1QC	0	4.10209167862143	0.631	0.047	0	Mac	C1QC
APOC1	0	3.92155012030446	0.584	0.065	0	Mac	APOC1
FABP5	0	3.67145064158701	0.799	0.287	0	Mac	FABP5
FTL1	0	3.18311148218947	0.998	0.984	0	Mac	FTL
APOE	0	3.16394395502227	0.632	0.157	0	Mac	APOE
CSTB	0	3.12136458254681	0.93	0.615	0	Mac	CSTB
CCL31	0	2.95056266695188	0.751	0.17	0	Mac	CCL3
CTSB1	0	2.9395315296032	0.926	0.332	0	Mac	CTSB
SELENOP	0	2.88830048531271	0.468	0.244	0	Mac	SELENOP
CD141	0	2.86437845429787	0.873	0.157	0	Mac	CD14
CD681	0	2.78310462402399	0.893	0.155	0	Mac	CD68
TYROBP1	0	2.77809487556184	0.94	0.191	0	Mac	TYROBP
RNASE1	0	2.75224403163995	0.614	0.206	0	Mac	RNASE1
CTSL1	0	2.72847326493491	0.826	0.292	0	Mac	CTSL
CTSD1	0	2.71487651521095	0.918	0.496	0	Mac	CTSD
AIF11	0	2.56690807395314	0.925	0.134	0	Mac	AIF1
PLTP	0	2.53702347805385	0.668	0.13	0	Mac	PLTP
HLA-DRA2	0	2.5143742232776	0.921	0.487	0	Mac	HLA-DRA
HLA-DPA12	0	2.51403080324058	0.873	0.547	0	Mac	HLA-DPA1
CD361	0	2.47988319393828	0.54	0.078	0	Mac	CD36
FOLR2	0	2.45695529123899	0.465	0.03	0	Mac	FOLR2
FCER1G1	0	2.45477805771422	0.925	0.166	0	Mac	FCER1G
HLA-DRB12	0	2.42691790709722	0.946	0.583	0	Mac	HLA-DRB1
CCL3L11	0	2.4229819733948	0.481	0.081	0	Mac	CCL3L1
MS4A71	0	2.39534889896407	0.794	0.08	0	Mac	MS4A7
HLA-DQA12	0	2.37492425792312	0.669	0.243	0	Mac	HLA-DQA1
CCL2	0	2.35622287164118	0.575	0.199	0	Mac	CCL2
FCGR3A1	0	2.33155762647661	0.797	0.092	0	Mac	FCGR3A
MS4A6A1	0	2.30329122410051	0.646	0.096	0	Mac	MS4A6A
HLA-DPB12	0	2.25357276155355	0.842	0.519	0	Mac	HLA-DPB1
F13A11	0	2.21132058440614	0.459	0.053	0	Mac	F13A1
FTH11	0	2.18874285262577	0.999	0.992	0	Mac	FTH1
HLA-DRB52	0	2.18762102413733	0.874	0.398	0	Mac	HLA-DRB5
MSR11	0	2.15379436137896	0.752	0.046	0	Mac	MSR1
CTSZ1	0	2.14908281818459	0.904	0.428	0	Mac	CTSZ
HMOX11	0	2.13084373239348	0.752	0.111	0	Mac	HMOX1
MS4A4A1	0	2.12815780870403	0.647	0.048	0	Mac	MS4A4A
C15orf481	0	2.0690314699032	0.507	0.052	0	Mac	C15orf48
IL1RN1	0	2.06117122298026	0.49	0.054	0	Mac	IL1RN
SGK11	0	2.05726354706672	0.833	0.204	0	Mac	SGK1
LGMN	0	2.04317285723576	0.615	0.145	0	Mac	LGMN
FCGR2A1	0	2.01670792843252	0.732	0.092	0	Mac	FCGR2A
CD742	0	1.99981090699187	0.954	0.722	0	Mac	CD74
C5AR11	0	1.98002173148731	0.824	0.081	0	Mac	C5AR1
CXCL31	0	1.97145131666745	0.457	0.083	0	Mac	CXCL3
IGSF61	0	1.91608512711471	0.685	0.083	0	Mac	IGSF6
CXCL81	0	1.91555303314334	0.521	0.087	0	Mac	CXCL8
MAFB1	0	1.89963101768256	0.821	0.184	0	Mac	MAFB
CD1631	0	1.88806139128466	0.692	0.055	0	Mac	CD163
TMEM176B1	0	1.88189500029174	0.64	0.104	0	Mac	TMEM176B
HLA-DQB12	0	1.86991240936286	0.738	0.293	0	Mac	HLA-DQB1
PSAP1	0	1.86738217351173	0.931	0.524	0	Mac	PSAP
NPC21	0	1.86699291724752	0.937	0.534	0	Mac	NPC2
PLIN21	0	1.86492899809126	0.786	0.312	0	Mac	PLIN2
HLA-DMA2	0	1.84961619943185	0.764	0.293	0	Mac	HLA-DMA
SAT11	0	1.81802615670311	0.976	0.64	0	Mac	SAT1
BLVRB1	0	1.81628428593929	0.831	0.31	0	Mac	BLVRB
MRC11	0	1.81174560803119	0.506	0.04	0	Mac	MRC1
FBP11	0	1.75963786503549	0.515	0.072	0	Mac	FBP1
GLUL1	0	1.75062050934128	0.883	0.339	0	Mac	GLUL
FCGR1A1	0	1.74062910531076	0.562	0.065	0	Mac	FCGR1A
MARCO1	0	1.73748509000034	0.371	0.037	0	Mac	MARCO
FCGRT1	0	1.7069702876675	0.88	0.379	0	Mac	FCGRT
VSIG41	0	1.67672767690777	0.6	0.042	0	Mac	VSIG4
SPI11	0	1.66696197115911	0.813	0.097	0	Mac	SPI1
GRN1	0	1.66050941364997	0.866	0.319	0	Mac	GRN
PLAUR1	0	1.6590319566483	0.811	0.193	0	Mac	PLAUR
GPNMB	0	1.65739474641695	0.616	0.135	0	Mac	GPNMB
CCL4L21	0	1.59775290111653	0.515	0.233	0	Mac	CCL4L2
TYMP1	0	1.57719958403333	0.89	0.318	0	Mac	TYMP
C3AR11	0	1.5672161206328	0.652	0.066	0	Mac	C3AR1
CTSS1	0	1.56164205859439	0.904	0.343	0	Mac	CTSS
S100A111	0	1.51942714691245	0.986	0.821	0	Mac	S100A11
PLEK1	0	1.51938259761843	0.843	0.175	0	Mac	PLEK
DAB2	0	1.51090492219776	0.706	0.188	0	Mac	DAB2
LILRB41	0	1.49798443119536	0.68	0.055	0	Mac	LILRB4
LGALS31	0	1.49217775040671	0.858	0.585	0	Mac	LGALS3
CAPG1	0	1.49006689797032	0.742	0.233	0	Mac	CAPG
CPVL1	0	1.47533910027976	0.641	0.124	0	Mac	CPVL
CYBB2	0	1.47132263439252	0.668	0.105	0	Mac	CYBB
RNASET22	0	1.45642336370306	0.885	0.365	0	Mac	RNASET2
CEBPD1	0	1.45360025906773	0.916	0.486	0	Mac	CEBPD
CEBPB1	0	1.45224925041008	0.899	0.431	0	Mac	CEBPB
BRI31	0	1.42018580912611	0.916	0.53	0	Mac	BRI3
MARCKS2	0	1.40052122357325	0.832	0.342	0	Mac	MARCKS
VAMP81	0	1.39937922174796	0.913	0.365	0	Mac	VAMP8
CD832	0	1.38713649086515	0.82	0.195	0	Mac	CD83
CXCL161	0	1.3869244540152	0.716	0.114	0	Mac	CXCL16
HLA-DMB2	0	1.38456674925345	0.613	0.158	0	Mac	HLA-DMB
LYZ1	0	1.36753456618464	0.874	0.14	0	Mac	LYZ
VMO1	0	1.36104709744353	0.44	0.037	0	Mac	VMO1
ADAP21	0	1.35818828564317	0.657	0.052	0	Mac	ADAP2
TMEM176A1	0	1.35024946872384	0.539	0.081	0	Mac	TMEM176A
ASAH11	0	1.34366481108761	0.818	0.324	0	Mac	ASAH1
H2AFY1	0	1.33376447321634	0.85	0.353	0	Mac	H2AFY
MNDA1	0	1.31670678506272	0.724	0.102	0	Mac	MNDA
RNF1301	0	1.31115770523188	0.811	0.264	0	Mac	RNF130
CST31	0	1.30643050679172	0.941	0.564	0	Mac	CST3
ATP6V1F1	0	1.29065675960496	0.886	0.527	0	Mac	ATP6V1F
ATP6V0B1	0	1.27922951222407	0.919	0.522	0	Mac	ATP6V0B
ACP51	0	1.27920728492627	0.484	0.085	0	Mac	ACP5
CSF1R1	0	1.27880156141562	0.601	0.051	0	Mac	CSF1R
GPR34	0	1.26374616352329	0.418	0.022	0	Mac	GPR34
TREM2	0	1.25222533618434	0.397	0.018	0	Mac	TREM2
IER31	0	1.24614590676986	0.812	0.356	0	Mac	IER3
NEAT11	0	1.23143533041919	0.952	0.723	0	Mac	NEAT1
NINJ11	0	1.23140256519387	0.757	0.237	0	Mac	NINJ1
NAMPT1	0	1.21023671639412	0.856	0.38	0	Mac	NAMPT
RGS21	0	1.20981480853211	0.723	0.263	0	Mac	RGS2
PLD3	0	1.20446796452832	0.676	0.249	0	Mac	PLD3
IFI301	0	1.19731068880129	0.643	0.097	0	Mac	IFI30
MFSD11	0	1.19317471011071	0.691	0.166	0	Mac	MFSD1
NPL1	0	1.18418266804256	0.558	0.04	0	Mac	NPL
INSIG11	0	1.18334952013671	0.583	0.19	0	Mac	INSIG1
DBI1	0	1.18227313272356	0.914	0.583	0	Mac	DBI
CLEC7A1	0	1.17282514027425	0.621	0.082	0	Mac	CLEC7A
LST11	0	1.16468103432073	0.739	0.114	0	Mac	LST1
CTSH2	0	1.16452382960953	0.78	0.246	0	Mac	CTSH
PILRA1	0	1.16310180635961	0.627	0.068	0	Mac	PILRA
LIPA	0	1.14358443600509	0.576	0.147	0	Mac	LIPA
RASSF41	0	1.13370758965041	0.549	0.085	0	Mac	RASSF4
OTUD11	0	1.13114526410173	0.511	0.134	0	Mac	OTUD1
ATF31	0	1.12797079029802	0.8	0.341	0	Mac	ATF3
CD63	0	1.11678874461465	0.96	0.704	0	Mac	CD63
CYBA3	0	1.11573003355973	0.979	0.734	0	Mac	CYBA
ARHGAP181	0	1.10257574438271	0.793	0.235	0	Mac	ARHGAP18
RNASE61	0	1.09950803753612	0.592	0.075	0	Mac	RNASE6
CREG11	0	1.0944194537324	0.702	0.214	0	Mac	CREG1
PDXK1	0	1.08285962225127	0.652	0.164	0	Mac	PDXK
BCL2A12	0	1.06777653520944	0.64	0.159	0	Mac	BCL2A1
GSTO11	0	1.06749896606967	0.834	0.476	0	Mac	GSTO1
PYCARD1	0	1.06617129169951	0.822	0.303	0	Mac	PYCARD
SDS1	0	1.05871589505896	0.317	0.027	0	Mac	SDS
ANXA51	0	1.05867328815611	0.932	0.6	0	Mac	ANXA5
AP2S11	0	1.05578544524409	0.852	0.418	0	Mac	AP2S1
LAIR11	0	1.05311236641173	0.63	0.085	0	Mac	LAIR1
FCGR2B1	0	1.04897809898943	0.419	0.058	0	Mac	FCGR2B
HNMT1	0	1.04889556130447	0.645	0.131	0	Mac	HNMT
GK1	0	1.03971508466759	0.573	0.087	0	Mac	GK
CXCL21	0	1.03962429232521	0.478	0.133	0	Mac	CXCL2
TPI11	0	1.03856118526488	0.919	0.717	0	Mac	TPI1
S100A101	0	1.02019247428356	0.952	0.86	0	Mac	S100A10
TUBA1B	0	1.01215825648594	0.941	0.781	0	Mac	TUBA1B
LY862	0	1.00723659735307	0.58	0.091	0	Mac	LY86
PHLDA11	0	1.00638234565031	0.522	0.193	0	Mac	PHLDA1
IL1B1	0	1.00262207088105	0.375	0.076	0	Mac	IL1B
CD861	0	0.998535552740792	0.602	0.075	0	Mac	CD86
LAPTM52	0	0.996641069478051	0.942	0.472	0	Mac	LAPTM5
PGK11	0	0.99059134164949	0.886	0.63	0	Mac	PGK1
SERPINA11	0	0.99048843473588	0.59	0.083	0	Mac	SERPINA1
LY961	0	0.9807970347504	0.674	0.197	0	Mac	LY96
ABCA11	0	0.978768465101189	0.535	0.089	0	Mac	ABCA1
TNFSF13B1	0	0.977568406330648	0.568	0.125	0	Mac	TNFSF13B
EFHD22	0	0.971434416528568	0.838	0.317	0	Mac	EFHD2
RAB321	0	0.96220539062084	0.656	0.195	0	Mac	RAB32
PTPRE1	0	0.961876897618774	0.739	0.221	0	Mac	PTPRE
MPP11	0	0.959681163603594	0.575	0.108	0	Mac	MPP1
ENO11	0	0.958285226217681	0.86	0.641	0	Mac	ENO1
ARPC32	0	0.955678228362455	0.976	0.829	0	Mac	ARPC3
CCDC88A1	0	0.953665552448446	0.643	0.188	0	Mac	CCDC88A
SMIM251	0	0.953523114634443	0.387	0.045	0	Mac	SMIM25
ZNF3312	0	0.952614401431204	0.702	0.336	0	Mac	ZNF331
RASGEF1B2	0	0.950436078434839	0.677	0.174	0	Mac	RASGEF1B
NCF42	0	0.947290159588572	0.624	0.115	0	Mac	NCF4
NAGK1	0	0.946339921217942	0.709	0.23	0	Mac	NAGK
TFRC1	0	0.944145471401498	0.453	0.111	0	Mac	TFRC
LGALS1	0	0.939902189273453	0.899	0.691	0	Mac	LGALS1
TGFBI1	0	0.939421358986026	0.513	0.1	0	Mac	TGFBI
THBD1	0	0.928950451134694	0.583	0.22	0	Mac	THBD
RAB201	0	0.92055775754048	0.552	0.094	0	Mac	RAB20
GPR1832	0	0.917818010358939	0.745	0.34	0	Mac	GPR183
LITAF2	0	0.916625468631765	0.827	0.452	0	Mac	LITAF
TREM11	0	0.906535539504286	0.414	0.05	0	Mac	TREM1
ARRB21	0	0.903871854730086	0.732	0.179	0	Mac	ARRB2
ZEB21	0	0.901910348390147	0.769	0.272	0	Mac	ZEB2
TUBA1C	0	0.899935892577749	0.735	0.362	0	Mac	TUBA1C
C1orf1621	0	0.896866858696519	0.652	0.163	0	Mac	C1orf162
CTSC1	0	0.896652553546933	0.762	0.463	0	Mac	CTSC
BNIP3L1	0	0.890629288716908	0.795	0.401	0	Mac	BNIP3L
LYN2	0	0.889407722105455	0.622	0.133	0	Mac	LYN
OLR11	0	0.887309167568986	0.447	0.055	0	Mac	OLR1
IL181	0	0.885747850734581	0.502	0.07	0	Mac	IL18
IFNGR21	0	0.885719954377722	0.653	0.203	0	Mac	IFNGR2
SLC11A11	0	0.880415468504162	0.428	0.066	0	Mac	SLC11A1
LGALS91	0	0.87423146389132	0.601	0.136	0	Mac	LGALS9
SLCO2B1	0	0.87348737827571	0.398	0.016	0	Mac	SLCO2B1
MMP19	0	0.870999652902195	0.336	0.033	0	Mac	MMP19
KLF41	0	0.86695632908409	0.684	0.251	0	Mac	KLF4
STAB1	0	0.85991031358821	0.369	0.07	0	Mac	STAB1
SDCBP1	0	0.850287459596251	0.904	0.574	0	Mac	SDCBP
CD841	0	0.849524777047467	0.576	0.101	0	Mac	CD84
OAZ12	0	0.848405098718056	0.983	0.895	0	Mac	OAZ1
SOD21	0	0.848074951254998	0.712	0.352	0	Mac	SOD2
RGS101	0	0.846425603307822	0.798	0.381	0	Mac	RGS10
CHMP1B1	0	0.844096887117207	0.628	0.266	0	Mac	CHMP1B
PLA2G71	0	0.838139985716866	0.31	0.029	0	Mac	PLA2G7
ARPC51	0	0.828618411939819	0.945	0.674	0	Mac	ARPC5
HAVCR21	0	0.827537318724617	0.518	0.063	0	Mac	HAVCR2
FGL21	0	0.826030260752459	0.517	0.249	0	Mac	FGL2
YBX11	0	0.822562569482482	0.979	0.889	0	Mac	YBX1
NRP2	0	0.821326433888452	0.542	0.114	0	Mac	NRP2
ITGB22	0	0.81384677376049	0.867	0.364	0	Mac	ITGB2
HBEGF1	0	0.809756376400552	0.465	0.118	0	Mac	HBEGF
PHACTR11	0	0.808695583212773	0.52	0.123	0	Mac	PHACTR1
ITGAX1	0	0.801751292642156	0.466	0.066	0	Mac	ITGAX
SHTN11	0	0.801470314876746	0.5	0.07	0	Mac	SHTN1
TBXAS11	0	0.80081431327737	0.502	0.073	0	Mac	TBXAS1
TIMP21	0	0.799546733940431	0.79	0.35	0	Mac	TIMP2
APLP21	0	0.798929163599992	0.775	0.378	0	Mac	APLP2
NCF21	0	0.794826448717735	0.52	0.072	0	Mac	NCF2
ATP6V1B21	0	0.79133463943198	0.558	0.128	0	Mac	ATP6V1B2
PPT11	0	0.789430519056206	0.639	0.241	0	Mac	PPT1
CPM1	0	0.787925346834089	0.41	0.049	0	Mac	CPM
NR4A31	0	0.780342860600813	0.398	0.094	0	Mac	NR4A3
TALDO11	0	0.780092350524599	0.815	0.461	0	Mac	TALDO1
EMILIN21	0	0.777760592037153	0.529	0.092	0	Mac	EMILIN2
DSE1	0	0.77694183770611	0.519	0.113	0	Mac	DSE
SLC31A21	0	0.774394237874057	0.52	0.082	0	Mac	SLC31A2
BASP12	0	0.773038583319414	0.542	0.181	0	Mac	BASP1
SLC16A101	0	0.770719702628641	0.338	0.028	0	Mac	SLC16A10
P2RY131	0	0.769845814350924	0.299	0.038	0	Mac	P2RY13
FCGR1B1	0	0.768890603195141	0.33	0.033	0	Mac	FCGR1B
GRB22	0	0.764593463555112	0.851	0.434	0	Mac	GRB2
SLC1A3	0	0.762856432587202	0.336	0.019	0	Mac	SLC1A3
PTAFR1	0	0.759143277235686	0.437	0.043	0	Mac	PTAFR
PKM1	0	0.753741007930032	0.822	0.55	0	Mac	PKM
AKR1A11	0	0.747693137626815	0.721	0.343	0	Mac	AKR1A1
FPR31	0	0.744824904644605	0.396	0.025	0	Mac	FPR3
FUOM1	0	0.734849351906164	0.533	0.126	0	Mac	FUOM
FPR11	0	0.732583000711265	0.426	0.068	0	Mac	FPR1
TLR21	0	0.731669319145542	0.434	0.058	0	Mac	TLR2
PLAU	0	0.728829887136812	0.305	0.04	0	Mac	PLAU
PLEKHO12	0	0.725671511174908	0.685	0.252	0	Mac	PLEKHO1
SDC2	0	0.721657430428306	0.387	0.131	0	Mac	SDC2
SH3BGRL32	0	0.721428469448538	0.98	0.913	0	Mac	SH3BGRL3
ANPEP1	0	0.718147971942527	0.323	0.056	0	Mac	ANPEP
CD300A1	0	0.712493965706147	0.51	0.08	0	Mac	CD300A
[truncated: 5,658 more rows]
