# Supplementary material for: An integrative analysis of single-cell and bulk transcriptome and bidirectional mendelian randomization analysis identified C1Q as a novel stimulated risk gene for Atherosclerosis
Source: Front Immunol. 2023 Dec 21;14:1289223. doi: 10.3389/fimmu.2023.1289223 (PMC10764496; doi:10.3389/fimmu.2023.1289223)
Supplement: Supplementary file 4 [file Table_6.csv]

	p_val	avg_log2FC	pct.1	pct.2	p_val_adj	change	symbol
RBP7	0	-0.58613283683285	0.102	0.245	0	Down	RBP7
NBL1	0	-0.579361910336327	0.179	0.407	0	Down	NBL1
ID3	0	-1.02507285161367	0.351	0.558	0	Down	ID3
FAM110D	0	-0.359665523433496	0.039	0.151	0	Down	FAM110D
SH3BGRL3	0	0.743039630531073	0.928	0.907	0	Up	SH3BGRL3
LAPTM5	0	0.706160323854342	0.594	0.374	0	Up	LAPTM5
PODN	0	-0.413338567171892	0.012	0.11	0	Down	PODN
JUN	0	-1.05240689876693	0.708	0.848	0	Down	JUN
NFIA	0	-0.517230761590408	0.197	0.414	0	Down	NFIA
ADGRL4	0	-0.658102199865418	0.07	0.237	0	Down	ADGRL4
TGFBR3	0	-0.569610002922581	0.064	0.256	0	Down	TGFBR3
ARHGAP29	0	-0.472902479831314	0.164	0.369	0	Down	ARHGAP29
CNN3	0	-0.801443691915405	0.183	0.443	0	Down	CNN3
PALMD	0	-0.641901140483889	0.094	0.264	0	Down	PALMD
S100A13	0	-0.656042041198369	0.251	0.452	0	Down	S100A13
ADAM15	0	-0.5890042257423	0.114	0.289	0	Down	ADAM15
KRTCAP2	0	-0.602286704454651	0.429	0.687	0	Down	KRTCAP2
ACKR1	0	-3.02637321246316	0.031	0.273	0	Down	ACKR1
SELE	0	-0.750195117693497	0.015	0.116	0	Down	SELE
RGS16	0	-1.10351510720236	0.135	0.31	0	Down	RGS16
PTPRC	0	0.579697278371071	0.694	0.435	0	Up	PTPRC
CD34	0	-0.605847458270725	0.078	0.268	0	Down	CD34
EPHX1	0	-0.734563602085528	0.139	0.38	0	Down	EPHX1
CRIM1	0	-0.373871620674018	0.148	0.334	0	Down	CRIM1
SPTBN1	0	-0.604592182749404	0.229	0.462	0	Down	SPTBN1
VAMP8	0	0.745655309667398	0.489	0.309	0	Up	VAMP8
IGKC	0	0.787313302747012	0.5	0.277	0	Up	IGKC
MALL	0	-0.314752810553389	0.053	0.168	0	Down	MALL
LIMS2	0	-0.307819489936451	0.097	0.241	0	Down	LIMS2
NOSTRIN	0	-0.645441086388875	0.024	0.203	0	Down	NOSTRIN
CALCRL	0	-0.451787042936284	0.146	0.32	0	Down	CALCRL
TFPI	0	-0.927502815946688	0.195	0.435	0	Down	TFPI
CAVIN2	0	-0.852065617749002	0.089	0.284	0	Down	CAVIN2
RPL37A	0	-0.399436980561924	0.953	0.986	0	Down	RPL37A
ARPC2	0	0.57863077172294	0.872	0.844	0	Up	ARPC2
ACKR3	0	-1.29147109482213	0.048	0.187	0	Down	ACKR3
LMCD1	0	-0.616174979645395	0.158	0.339	0	Down	LMCD1
FBLN2	0	-1.1018468644798	0.062	0.258	0	Down	FBLN2
SH3BP5	0	-0.528945215208884	0.237	0.423	0	Down	SH3BP5
ZNF385D	0	-0.459763488575766	0.068	0.212	0	Down	ZNF385D
TGFBR2	0	-0.81185222308214	0.311	0.499	0	Down	TGFBR2
CLEC3B	0	-0.390658279294246	0.017	0.154	0	Down	CLEC3B
LAMB2	0	-0.363979708445122	0.084	0.222	0	Down	LAMB2
ADAMTS9	0	-0.319767986624712	0.026	0.12	0	Down	ADAMTS9
MTRNR2L12	0	-1.06238049056306	0.719	0.939	0	Down	MTRNR2L12
NFKBIZ	0	-0.445989303334624	0.232	0.416	0	Down	NFKBIZ
PDIA5	0	-0.305551465650924	0.05	0.172	0	Down	PDIA5
SLCO2A1	0	-0.293644301815982	0.028	0.125	0	Down	SLCO2A1
PLSCR4	0	-0.314232165074675	0.086	0.222	0	Down	PLSCR4
APOD	0	-3.17066640411093	0.03	0.137	0	Down	APOD
RPL35A	0	-0.316791239910215	0.988	0.994	0	Down	RPL35A
LDB2	0	-0.526346015680928	0.082	0.256	0	Down	LDB2
SPARCL1	0	-1.1909343495418	0.305	0.53	0	Down	SPARCL1
SPP1	0	3.50208144576059	0.233	0.018	0	Up	SPP1
MMRN1	0	-0.683706491405812	0.033	0.181	0	Down	MMRN1
EMCN	0	-0.7550638220319	0.056	0.241	0	Down	EMCN
RPL34	0	-0.470490681342328	0.994	0.997	0	Down	RPL34
CFI	0	-0.317485530063343	0.066	0.198	0	Down	CFI
SPRY1	0	-1.11559947086401	0.144	0.355	0	Down	SPRY1
LIFR	0	-0.546154577610295	0.041	0.191	0	Down	LIFR
RPL37	0	-0.580389502574477	0.984	0.994	0	Down	RPL37
IL6ST	0	-0.63651400100462	0.303	0.504	0	Down	IL6ST
SEMA6A	0	-0.321002369483896	0.014	0.129	0	Down	SEMA6A
EGR1	0	-1.67019691205957	0.227	0.548	0	Down	EGR1
ECSCR	0	-0.896827123033244	0.09	0.265	0	Down	ECSCR
EBF1	0	-0.301780375902116	0.061	0.184	0	Down	EBF1
HNRNPH1	0	-0.534421185031627	0.531	0.753	0	Down	HNRNPH1
NRN1	0	-0.655739942472108	0.074	0.22	0	Down	NRN1
TNXB	0	-0.898510582929018	0.048	0.201	0	Down	TNXB
RPS10	0	-0.515031748662844	0.812	0.908	0	Down	RPS10
SH3BGRL2	0	-0.378717774063114	0.01	0.142	0	Down	SH3BGRL2
TPD52L1	0	-0.446236651044751	0.072	0.214	0	Down	TPD52L1
NCOA7	0	-0.467422985204181	0.236	0.417	0	Down	NCOA7
PERP	0	-0.471776184101865	0.097	0.273	0	Down	PERP
AKAP12	0	-0.600495874379257	0.089	0.256	0	Down	AKAP12
MYCT1	0	-0.403299545849005	0.045	0.179	0	Down	MYCT1
MEOX2	0	-0.421377828963027	0.025	0.189	0	Down	MEOX2
IL6	0	-0.758067579299342	0.017	0.141	0	Down	IL6
AQP1	0	-1.05098031882724	0.186	0.348	0	Down	AQP1
FKBP9	0	-0.34898345648091	0.084	0.233	0	Down	FKBP9
RAMP3	0	-1.31790934375826	0.071	0.259	0	Down	RAMP3
GNG11	0	-1.01546391463655	0.182	0.443	0	Down	GNG11
PDK4	0	-0.771366613885741	0.117	0.277	0	Down	PDK4
RASA4	0	-0.637240352710861	0.055	0.23	0	Down	RASA4
CAV1	0	-0.711971745011518	0.271	0.488	0	Down	CAV1
IL3RA	0	-0.390234089535478	0.058	0.181	0	Down	IL3RA
TMSB4X	0	0.521117058599408	0.995	0.992	0	Up	TMSB4X
TSPAN7	0	-1.00055895762913	0.061	0.279	0	Down	TSPAN7
CXorf36	0	-0.409322469812029	0.031	0.167	0	Down	CXorf36
RPL36A	0	-0.59798649001199	0.52	0.748	0	Down	RPL36A
CHRDL1	0	-0.562254004852407	0.001	0.101	0	Down	CHRDL1
RPL39	0	-0.43184836168579	0.986	0.992	0	Down	RPL39
MTUS1	0	-0.317463139508968	0.146	0.315	0	Down	MTUS1
STC1	0	-1.55844694899989	0.015	0.197	0	Down	STC1
CLU	0	-1.38219627503414	0.291	0.564	0	Down	CLU
SFRP1	0	-0.760244294614988	0.015	0.104	0	Down	SFRP1
PLAT	0	-1.44039167848152	0.066	0.329	0	Down	PLAT
PREX2	0	-0.287609991910939	0.04	0.154	0	Down	PREX2
IL33	0	-0.620327360251163	0.119	0.326	0	Down	IL33
NFIB	0	-0.688116233480416	0.176	0.421	0	Down	NFIB
CNTNAP3B	0	-0.383202212232388	0.038	0.151	0	Down	CNTNAP3B
GAS1	0	-0.628536593415799	0.021	0.11	0	Down	GAS1
GSN	0	-2.08922859219566	0.454	0.614	0	Down	GSN
OLFM1	0	-0.754121243273476	0.044	0.233	0	Down	OLFM1
NPDC1	0	-0.966539926454655	0.203	0.437	0	Down	NPDC1
IFITM1	0	-1.63251432547529	0.203	0.651	0	Down	IFITM1
IFITM3	0	-0.966784916883002	0.534	0.67	0	Down	IFITM3
POLR2L	0	-0.514933879976869	0.562	0.758	0	Down	POLR2L
MTRNR2L8	0	-0.738322175574565	0.227	0.465	0	Down	MTRNR2L8
CD59	0	-0.541049530876868	0.365	0.565	0	Down	CD59
SERPING1	0	-0.94822342450834	0.291	0.5	0	Down	SERPING1
PRCP	0	-0.669303557648252	0.22	0.41	0	Down	PRCP
FZD4	0	-0.322291872932514	0.04	0.164	0	Down	FZD4
NNMT	0	-0.530284001727492	0.244	0.457	0	Down	NNMT
ESAM	0	-0.531723550196496	0.116	0.29	0	Down	ESAM
AKR1C1	0	-0.674392513945631	0.041	0.226	0	Down	AKR1C1
AKR1C3	0	-0.415773203047591	0.143	0.305	0	Down	AKR1C3
SRGN	0	0.511166446399806	0.842	0.663	0	Up	SRGN
PLAC9	0	-1.11101875597941	0.161	0.414	0	Down	PLAC9
FAM213A	0	-0.467351102871892	0.123	0.279	0	Down	FAM213A
MMRN2	0	-0.420703451659299	0.062	0.2	0	Down	MMRN2
SNCG	0	-1.10457649920656	0.141	0.369	0	Down	SNCG
ADIRF	0	-1.1603755136363	0.31	0.537	0	Down	ADIRF
PDLIM1	0	-0.621918186583099	0.255	0.469	0	Down	PDLIM1
ABLIM1	0	-0.36844203766695	0.092	0.249	0	Down	ABLIM1
VWF	0	-0.810534686530461	0.083	0.261	0	Down	VWF
MFAP5	0	-1.51645710343384	0.012	0.102	0	Down	MFAP5
APOLD1	0	-0.454147347184736	0.056	0.199	0	Down	APOLD1
EMP1	0	-0.762596962645708	0.177	0.352	0	Down	EMP1
ABCC9	0	-0.311960721801435	0.019	0.105	0	Down	ABCC9
TNS2	0	-0.29304816811982	0.076	0.216	0	Down	TNS2
PCBP2	0	-0.397360125471516	0.556	0.742	0	Down	PCBP2
RPS26	0	-0.36455781247906	0.981	0.99	0	Down	RPS26
RPL41	0	-0.313112467509639	0.998	0.999	0	Down	RPL41
RASSF9	0	-0.416283584221875	0.033	0.166	0	Down	RASSF9
BTG1	0	0.69780103365431	0.92	0.865	0	Up	BTG1
HSPB8	0	-0.309666585384503	0.04	0.151	0	Down	HSPB8
RGCC	0	0.831816252163762	0.558	0.342	0	Up	RGCC
GPR183	0	0.839916005377226	0.451	0.236	0	Up	GPR183
F10	0	-0.523276981535006	0.027	0.134	0	Down	F10
CLEC14A	0	-0.793882550329715	0.092	0.269	0	Down	CLEC14A
FOS	0	-0.929207446279052	0.775	0.886	0	Down	FOS
CALM1	0	0.445167703177117	0.966	0.958	0	Up	CALM1
IFI27	0	-0.812394776108245	0.163	0.335	0	Down	IFI27
CRIP2	0	-0.702488896717757	0.27	0.492	0	Down	CRIP2
CRIP1	0	-1.08321348966332	0.338	0.613	0	Down	CRIP1
TJP1	0	-0.395126669864646	0.118	0.289	0	Down	TJP1
LPCAT4	0	-0.323892606742112	0.053	0.191	0	Down	LPCAT4
FBN1	0	-0.849495900448649	0.086	0.222	0	Down	FBN1
FGF7	0	-0.627591913654208	0.048	0.163	0	Down	FGF7
C2CD4B	0	-1.23711330581119	0.023	0.155	0	Down	C2CD4B
RPS17	0	-0.383770711248907	0.219	0.416	0	Down	RPS17
NR2F2	0	-0.664819439017248	0.188	0.439	0	Down	NR2F2
SLC9A3R2	0	-0.676543931287013	0.155	0.325	0	Down	SLC9A3R2
EMP2	0	-0.447389536983003	0.254	0.46	0	Down	EMP2
MKL2	0	-0.368441632916951	0.066	0.188	0	Down	MKL2
C16orf45	0	-0.269609168789275	0.068	0.197	0	Down	C16orf45
PLCG2	0	-1.02116766778779	0.312	0.612	0	Down	PLCG2
CYBA	0	0.66896529737318	0.805	0.658	0	Up	CYBA
YWHAE	0	-0.4790426366477	0.504	0.683	0	Down	YWHAE
TMEM88	0	-0.468680636104731	0.021	0.154	0	Down	TMEM88
CCL14	0	-1.1742965341638	0.03	0.236	0	Down	CCL14
IGFBP4	0	-1.72489434545712	0.211	0.493	0	Down	IGFBP4
CAVIN1	0	-0.53221514279025	0.25	0.481	0	Down	CAVIN1
RAMP2	0	-1.21566201001875	0.105	0.355	0	Down	RAMP2
RPL38	0	-0.413018521702559	0.917	0.971	0	Down	RPL38
ITGB4	0	-0.372602547108978	0.034	0.154	0	Down	ITGB4
CYGB	0	-0.306716922041935	0.017	0.128	0	Down	CYGB
ANKRD29	0	-0.293625781542649	0.045	0.153	0	Down	ANKRD29
RPL17	0	-0.686707282828715	0.328	0.634	0	Down	RPL17
CCDC68	0	-0.28086461076922	0.033	0.136	0	Down	CCDC68
TCF4	0	-0.565846695806828	0.274	0.477	0	Down	TCF4
ID1	0	-0.577527774431033	0.155	0.351	0	Down	ID1
SLPI	0	-1.10589807940962	0.036	0.145	0	Down	SLPI
TSHZ2	0	-0.756058514858737	0.05	0.291	0	Down	TSHZ2
RPS21	0	-0.525218365036829	0.949	0.979	0	Down	RPS21
PPDPF	0	-0.619930332989772	0.649	0.849	0	Down	PPDPF
SOX18	0	-0.542338551581661	0.084	0.231	0	Down	SOX18
OAZ1	0	0.558261934839067	0.909	0.905	0	Up	OAZ1
RPL36	0	-0.452110208103647	0.961	0.984	0	Down	RPL36
RPS28	0	-0.596838884850052	0.989	0.996	0	Down	RPS28
KANK3	0	-0.439451886591486	0.046	0.193	0	Down	KANK3
JUNB	0	-0.672080934847508	0.884	0.947	0	Down	JUNB
KLF2	0	-0.652074933598693	0.65	0.819	0	Down	KLF2
PLVAP	0	-1.00452299133575	0.081	0.261	0	Down	PLVAP
JUND	0	-0.581062122709214	0.931	0.974	0	Down	JUND
COX7A1	0	-0.542172090599966	0.2	0.403	0	Down	COX7A1
ZFP36	0	-1.51766899684437	0.781	0.935	0	Down	ZFP36
PCAT19	0	-0.318621321087817	0.021	0.137	0	Down	PCAT19
BCAM	0	-1.25907576103549	0.099	0.352	0	Down	BCAM
APOE	0	2.65488868477947	0.28	0.055	0	Up	APOE
APOC1	0	2.37885897484793	0.181	0.018	0	Up	APOC1
FOSB	0	-0.713639113359182	0.529	0.719	0	Down	FOSB
FTL	0	1.59053632245018	0.987	0.984	0	Up	FTL
ADM5	0	-0.430354953007767	0.015	0.108	0	Down	ADM5
IGLC2	0	1.09003477939436	0.348	0.151	0	Up	IGLC2
MIF	0	-0.461303818532939	0.502	0.753	0	Down	MIF
TIMP3	0	-1.69770543414456	0.125	0.457	0	Down	TIMP3
JAM2	0	-0.766302153390143	0.074	0.268	0	Down	JAM2
APP	0	-0.533342376087523	0.261	0.446	0	Down	APP
CYYR1	0	-0.522644632631566	0.05	0.205	0	Down	CYYR1
ADAMTS1	0	-0.681825113630085	0.138	0.324	0	Down	ADAMTS1
IL1R1	3.29233175258431e-306	-0.415728970310942	0.123	0.272	6.91817671170541e-302	Down	IL1R1
RASIP1	6.8539370336956e-305	-0.274925709468138	0.045	0.151	1.44021778889046e-300	Down	RASIP1
SRPX	1.77324451857535e-304	-0.392878331721282	0.05	0.159	3.72611870688238e-300	Down	SRPX
RPL22	5.73525262218117e-303	-0.299365038231266	0.958	0.983	1.20514863349893e-298	Down	RPL22
HES1	2.18824193087003e-302	-0.744542890924554	0.157	0.312	4.59815276933719e-298	Down	HES1
LCP1	1.26670868896688e-300	0.612055217057473	0.548	0.339	2.66173496812611e-296	Up	LCP1
RPL15	2.47096833723971e-300	0.325615295928379	0.978	0.981	5.19224576704181e-296	Up	RPL15
ITM2B	1.13676701568853e-299	-0.526197972950241	0.931	0.96	2.3886885300663e-295	Down	ITM2B
PGM5	2.52686096252345e-298	-0.256296310093386	0.046	0.152	5.30969294055053e-294	Down	PGM5
CTTN	2.1191058120856e-297	-0.337229912773524	0.141	0.301	4.45287704293547e-293	Down	CTTN
PPIC	3.54671835850913e-297	-0.354840483386626	0.182	0.361	7.45271928673523e-293	Down	PPIC
LYZ	5.92074331343893e-297	0.285216308114322	0.293	0.108	1.24412579245292e-292	Up	LYZ
A4GALT	7.97646212556577e-297	-0.269118418795692	0.077	0.204	1.67609398644514e-292	Down	A4GALT
AIF1	1.49232370652041e-295	0.963196021034112	0.295	0.111	3.13581980451134e-291	Up	AIF1
ARPC3	1.24984623833997e-294	0.484969000041267	0.85	0.855	2.62630190062378e-290	Up	ARPC3
FTH1	4.4309170877286e-292	1.17753749660473	0.993	0.995	9.31068607644411e-288	Up	FTH1
CD320	8.8419440966221e-292	-0.527648489713287	0.183	0.35	1.8579577130232e-287	Down	CD320
C15orf48	3.59944651238725e-291	1.24705700956427	0.151	0.02	7.56351695647933e-287	Up	C15orf48
MXRA7	1.89638142719307e-290	-0.357021708965597	0.189	0.366	3.98486629296079e-286	Down	MXRA7
MYADM	3.14181238893536e-290	-0.485544594655607	0.454	0.636	6.60189037286988e-286	Down	MYADM
EPAS1	3.44022415759647e-289	-0.470620327346955	0.2	0.37	7.22894302235746e-285	Down	EPAS1
PLPP3	3.19130784232758e-288	-0.489491626304199	0.087	0.213	6.70589516908293e-284	Down	PLPP3
RPS27	1.39609130248927e-287	-0.43912364270192	0.991	0.996	2.93360665392071e-283	Down	RPS27
ITGA6	2.78930933705894e-287	-0.466687711101344	0.091	0.221	5.86117570996194e-283	Down	ITGA6
SLIT3	8.6667056171232e-287	-0.409247429226162	0.045	0.145	1.8211348513261e-282	Down	SLIT3
FBLN1	3.21969683645031e-285	-2.38551669453455	0.058	0.164	6.76554896243304e-281	Down	FBLN1
PSMD9	7.57115977221113e-285	-0.259605998595539	0.09	0.22	1.59092780293473e-280	Down	PSMD9
MDK	6.16222499966602e-284	-0.381371703582572	0.107	0.246	1.29486833917982e-279	Down	MDK
TYROBP	2.30409007321972e-282	1.03796562036808	0.346	0.161	4.84158447085659e-278	Up	TYROBP
FNBP1L	7.96517406118638e-281	-0.294118921054933	0.06	0.171	1.67372202547709e-276	Down	FNBP1L
IFITM2	2.2831307361836e-280	-0.428601555059857	0.791	0.888	4.7975426159426e-276	Down	IFITM2
ITM2A	7.23648945353225e-280	-0.430907258926627	0.318	0.519	1.52060352887073e-275	Down	ITM2A
NUPR1	5.75333692153647e-277	-0.600599866602155	0.228	0.397	1.20894868732246e-272	Down	NUPR1
SMAGP	2.95310423129905e-276	-0.264583224541112	0.054	0.16	6.2053579212287e-272	Down	SMAGP
CD52	6.42593843892926e-276	0.617069546547254	0.562	0.349	1.35028244417221e-271	Up	CD52
DAAM1	7.47914201241227e-276	-0.556800033837746	0.179	0.332	1.57159211106819e-271	Down	DAAM1
ABCA6	5.43563053758604e-274	-0.36413325862278	0.026	0.107	1.14218904486296e-269	Down	ABCA6
EZR	8.48682361847438e-274	0.697586219180094	0.554	0.374	1.78333624695002e-269	Up	EZR
FCER1G	4.17901217164918e-270	0.888421832185617	0.322	0.141	8.78135827628643e-266	Up	FCER1G
DLC1	5.49103073095559e-270	-0.279025811232507	0.091	0.221	1.1538302874957e-265	Down	DLC1
ARL4C	2.3728023119612e-267	0.619572631010789	0.511	0.32	4.98596949812407e-263	Up	ARL4C
RPL26	7.79705325039757e-267	-0.277569007831287	0.983	0.99	1.63839479950604e-262	Down	RPL26
KLF9	9.84472773956362e-265	-0.38926874806977	0.261	0.438	2.0686726399145e-260	Down	KLF9
SELENOW	1.62276598880448e-264	-0.542065743318521	0.642	0.761	3.40991817227484e-260	Down	SELENOW
CAV2	1.04146907486416e-262	-0.363304086728294	0.196	0.366	2.18843896701205e-258	Down	CAV2
ISLR	1.1057648844499e-262	-0.402361403197996	0.064	0.173	2.32354375169458e-258	Down	ISLR
CXCR4	1.3166209472374e-262	0.456839831407081	0.639	0.401	2.76661559642994e-258	Up	CXCR4
PSMB10	1.58172793546083e-262	-0.347138349893742	0.189	0.345	3.32368491078383e-258	Down	PSMB10
FOXC1	2.35084093919137e-262	-0.348491728594958	0.169	0.333	4.93982206552283e-258	Down	FOXC1
MSR1	3.97840794951479e-262	0.612994702713332	0.184	0.045	8.35982862431542e-258	Up	MSR1
LHFPL6	1.90927316447951e-261	-0.287961379065377	0.198	0.376	4.01195570052079e-257	Down	LHFPL6
RGS1	3.52588716493116e-260	0.461179730166786	0.373	0.18	7.40894669966985e-256	Up	RGS1
RBPMS	6.31897360990851e-260	-0.289552902299277	0.146	0.3	1.32780592465007e-255	Down	RBPMS
PECAM1	3.51166022337351e-259	-0.77159960910385	0.186	0.327	7.37905162737476e-255	Down	PECAM1
HDGFL3	7.09043951188318e-257	-0.35704062424251	0.165	0.317	1.48991405463201e-252	Down	HDGFL3
CD151	3.73046976617354e-256	-0.436730660343744	0.381	0.558	7.83883611966047e-252	Down	CD151
NTRK2	2.10691886905684e-255	-0.28216559678101	0.035	0.122	4.42726861954914e-251	Down	NTRK2
LAPTM4B	2.94879912246578e-253	-0.263773977595936	0.106	0.237	6.19631159603735e-249	Down	LAPTM4B
KLF4	1.93698301416008e-252	-0.758631045735237	0.282	0.427	4.07018240765457e-248	Down	KLF4
CORO1A	3.95751309496545e-251	0.583325640580292	0.587	0.381	8.3159222664509e-247	Up	CORO1A
METTL7A	1.35486546100197e-250	-0.336933120409174	0.143	0.284	2.84697879320345e-246	Down	METTL7A
DPYSL2	5.84662476256557e-250	-0.415527325306158	0.261	0.419	1.2285512613579e-245	Down	DPYSL2
MGLL	2.03731517797856e-249	-0.48884537265345	0.195	0.348	4.28101038348634e-245	Down	MGLL
TM4SF1	3.82033412364091e-249	-0.84162381067558	0.223	0.379	8.02766809400664e-245	Down	TM4SF1
TESC	1.85758519331668e-247	-0.379980132786686	0.098	0.222	3.90334376671634e-243	Down	TESC
HSP90AA1	1.11872884074014e-244	0.579776821753656	0.911	0.922	2.35078491304725e-240	Up	HSP90AA1
CPXM2	6.12414449020443e-244	-0.301507534358078	0.085	0.203	1.28686648172666e-239	Down	CPXM2
CLIC2	1.04596305943881e-242	-0.272414750315512	0.075	0.184	2.19788217679878e-238	Down	CLIC2
S100A16	3.15309452738045e-241	-0.26621647797032	0.155	0.309	6.62559753038454e-237	Down	S100A16
ZFYVE21	4.84933246833833e-240	-0.312262420054291	0.188	0.338	1.01899023157193e-235	Down	ZFYVE21
LILRB4	2.19789402105409e-239	0.460007381224302	0.179	0.049	4.61843470644095e-235	Up	LILRB4
IER2	2.25697997930799e-239	-0.523359536410918	0.755	0.841	4.74259203051987e-235	Down	IER2
C7	6.38018085637609e-239	-0.566977510748552	0.043	0.134	1.34066740335031e-234	Down	C7
IGFBP7	1.48969022778024e-238	-0.617084123670324	0.485	0.631	3.13028607563462e-234	Down	IGFBP7
SLIT2	5.62103118605784e-238	-0.339299004650582	0.027	0.101	1.18114728312633e-233	Down	SLIT2
C1orf21	1.22713533417117e-237	-0.256400779439705	0.083	0.198	2.57857947769387e-233	Down	C1orf21
EFNA1	8.70056093000995e-237	-0.282938933160012	0.058	0.158	1.82824886822299e-232	Down	EFNA1
ARHGDIB	1.57633204960228e-234	0.436562557397691	0.813	0.704	3.31234653582927e-230	Up	ARHGDIB
RPL32	5.61225690688594e-234	-0.271985749846372	0.995	0.996	1.17930354384394e-229	Down	RPL32
LIMA1	2.6642103154688e-233	-0.367911281186034	0.247	0.41	5.59830513589459e-229	Down	LIMA1
CAPG	9.38262638097029e-233	0.772081494375798	0.344	0.196	1.97157128143329e-228	Up	CAPG
EGFL7	9.6653752952718e-233	-0.500261911622691	0.123	0.251	2.03098531079546e-228	Down	EGFL7
NR4A1	1.85582779064445e-232	-0.805370226409934	0.338	0.48	3.89965093648118e-228	Down	NR4A1
SON	3.65303910279411e-231	-0.30265145448865	0.773	0.901	7.67613106670125e-227	Down	SON
HIST1H4C	5.85886652112412e-230	-0.275476474992369	0.448	0.629	1.23112362208381e-225	Down	HIST1H4C
SFRP2	8.63438196070769e-230	-2.00200330496979	0.049	0.139	1.81434268140351e-225	Down	SFRP2
ATP5ME	1.81185487796001e-229	-0.344978828505909	0.548	0.713	3.80725065505736e-225	Down	ATP5ME
HYAL2	2.10819300272448e-229	-0.392535083605492	0.131	0.263	4.42994595662494e-225	Down	HYAL2
MYC	1.09256989097656e-228	-0.423821635825103	0.128	0.259	2.29581711190904e-224	Down	MYC
ELK3	1.74840190246015e-226	-0.439385274005259	0.197	0.34	3.6739169176395e-222	Down	ELK3
RGS10	2.38880199767337e-226	0.571705931576066	0.479	0.325	5.01958963771106e-222	Up	RGS10
DNAJB4	8.15504286759981e-225	-0.306142511962053	0.163	0.306	1.71361915776875e-220	Down	DNAJB4
CCDC69	9.02118944722525e-225	-0.268936099395133	0.122	0.252	1.89562253854544e-220	Down	CCDC69
LRRC75A	1.80099563390182e-224	-0.294376604831303	0.165	0.307	3.78443212551789e-220	Down	LRRC75A
NDRG1	4.53459492542898e-224	-0.335324541603162	0.154	0.291	9.52854431680391e-220	Down	NDRG1
AKR1C2	1.15729485313836e-222	-0.323264720703031	0.056	0.151	2.43182367489963e-218	Down	AKR1C2
SEC62	1.70379644684344e-222	-0.339525094344074	0.709	0.826	3.58018747375213e-218	Down	SEC62
OLR1	7.42262328987254e-222	0.488445567132443	0.14	0.027	1.55971583190092e-217	Up	OLR1
TMEM273	9.06687018264523e-222	-0.269848952228409	0.069	0.17	1.90522143147924e-217	Down	TMEM273
ABCA8	1.12432680613142e-221	-0.500947793508825	0.031	0.106	2.36254791772396e-217	Down	ABCA8
PPP3CA	2.22595505438132e-221	-0.313714904095789	0.274	0.438	4.67739935577146e-217	Down	PPP3CA
FCGR3A	2.30016893272429e-221	0.611025426714339	0.231	0.087	4.83334497833355e-217	Up	FCGR3A
RNASET2	2.50240887038812e-221	0.68958653249891	0.474	0.339	5.25831175934656e-217	Up	RNASET2
TINAGL1	3.56612958547991e-220	-0.443264958472679	0.176	0.321	7.49350809796894e-216	Down	TINAGL1
SOCS3	2.4144540491414e-219	-0.697069446754241	0.438	0.57	5.07349229346083e-215	Down	SOCS3
HCST	2.44170478088777e-219	0.355477900752119	0.597	0.381	5.13075425607948e-215	Up	HCST
FAM241A	3.45769693095416e-219	-0.304544249310547	0.108	0.227	7.26565856101398e-215	Down	FAM241A
LGALS1	9.8079991276619e-219	0.618845164238363	0.752	0.623	2.06095485669559e-214	Up	LGALS1
ZBTB20	4.53779421505174e-218	-0.31247006674945	0.265	0.436	9.53526698408822e-214	Down	ZBTB20
ARL2	6.01592093978442e-218	-0.360742476775815	0.353	0.511	1.2641254670769e-213	Down	ARL2
RCN1	1.04207008148202e-217	-0.303963702810994	0.166	0.305	2.18970186221817e-213	Down	RCN1
INMT	2.42489580131255e-217	-0.312786530063687	0.073	0.178	5.09543354729806e-213	Down	INMT
PROS1	1.34421588210697e-216	-0.299535203333877	0.108	0.226	2.82460083307137e-212	Down	PROS1
NDUFA13	7.30332127665726e-215	-0.301551508728488	0.336	0.497	1.53464689986399e-210	Down	NDUFA13
H3F3A	2.68658292788533e-214	0.331251936861648	0.942	0.95	5.64531670636543e-210	Up	H3F3A
NET1	3.17524979179219e-214	-0.355274787580693	0.128	0.255	6.67215238749292e-210	Down	NET1
NUAK1	3.59865985075274e-213	-0.273911302012169	0.059	0.154	7.56186394438672e-209	Down	NUAK1
MS4A7	5.75935951902073e-213	0.648457206813227	0.219	0.083	1.21021421573182e-208	Up	MS4A7
CFL1	1.0217890813271e-211	0.316143907095642	0.928	0.932	2.14708539659264e-207	Up	CFL1
FBP1	6.09719483572178e-211	0.883198013723462	0.166	0.049	1.28120355083022e-206	Up	FBP1
FERMT2	1.00354822527202e-209	-0.267497807506351	0.186	0.334	2.10875588576411e-205	Down	FERMT2
CTHRC1	2.47644757772664e-208	-0.340400956358532	0.069	0.169	5.20375929507699e-204	Down	CTHRC1
MS4A4A	9.31414638138336e-208	0.513075531137624	0.165	0.046	1.95718157912008e-203	Up	MS4A4A
LEPR	1.26769853508273e-207	-0.474535064471893	0.045	0.128	2.66381493176934e-203	Down	LEPR
FYB1	1.2698794626981e-207	0.485591885669753	0.479	0.301	2.66839771496753e-203	Up	FYB1
DSTN	8.63236191912444e-207	-0.406262356836111	0.578	0.713	1.81391821006562e-202	Down	DSTN
ARHGAP18	3.96006472822493e-206	0.529514026724139	0.353	0.205	8.32128401341905e-202	Up	ARHGAP18
CCL3	2.10815048896599e-205	0.615879325581507	0.293	0.138	4.42985662246424e-201	Up	CCL3
SEPT10	2.86105744956802e-204	-0.283919450319403	0.159	0.29	6.01194001877727e-200	Down	SEPT10
DBN1	6.45853286358612e-204	-0.263211548236623	0.063	0.156	1.35713151062535e-199	Down	DBN1
GAPDH	9.58628288007931e-204	0.509988066082335	0.975	0.976	2.01436562159107e-199	Up	GAPDH
PTMS	1.36581377312956e-203	-0.460763879665164	0.434	0.574	2.86998448147714e-199	Down	PTMS
CD44	4.07110274071243e-203	0.459688376175552	0.588	0.429	8.55460818905903e-199	Up	CD44
C11orf96	4.77723158207683e-201	-1.1099047638256	0.213	0.366	1.0038396723418e-196	Down	C11orf96
C5AR1	2.89955845668193e-200	0.604022439602909	0.224	0.088	6.09284218502573e-196	Up	C5AR1
DCN	2.13933094590561e-199	-2.66997367402484	0.09	0.19	4.49537611663146e-195	Down	DCN
YBX3	7.95730034812707e-199	-0.476974326210233	0.518	0.646	1.67206752215194e-194	Down	YBX3
NDUFA3	1.28944911857941e-198	-0.294653720852867	0.425	0.594	2.70951943287091e-194	Down	NDUFA3
C1QA	5.22354109991365e-198	1.01758846916183	0.182	0.059	1.09762269132486e-193	Up	C1QA
SARAF	6.79280792986765e-198	0.467858558730084	0.808	0.764	1.42737273030309e-193	Up	SARAF
NFE2L1	1.73558401718692e-197	-0.28128171669165	0.118	0.234	3.64698269531487e-193	Down	NFE2L1
ARF5	5.01844094137824e-197	-0.275518330593152	0.37	0.534	1.05452499501181e-192	Down	ARF5
HSPB1	5.68767682504645e-197	-0.381487773658564	0.565	0.694	1.19515153124701e-192	Down	HSPB1
DUSP2	5.91311370671117e-197	0.410202779966284	0.519	0.341	1.24252258319122e-192	Up	DUSP2
GIMAP8	7.78361029456198e-197	-0.250877622483648	0.064	0.157	1.63557003119631e-192	Down	GIMAP8
RPS16	6.77054469614169e-196	0.312154327510213	0.976	0.979	1.42269455700025e-191	Up	RPS16
CD40	1.34155747255119e-195	-0.297081853323608	0.161	0.288	2.81901471707181e-191	Down	CD40
SLC38A2	1.85085067860927e-194	-0.364152145333238	0.425	0.588	3.88919253096167e-190	Down	SLC38A2
C1QB	1.91908679702408e-193	1.19182424128393	0.174	0.056	4.03257708658669e-189	Up	C1QB
DNASE1L3	2.59048963499478e-193	-0.453120658260797	0.033	0.105	5.44339587001453e-189	Down	DNASE1L3
SNHG7	2.99592942086724e-192	-0.435646072892155	0.411	0.558	6.29534649206834e-188	Down	SNHG7
INPP1	3.46690058708638e-192	-0.262881416525344	0.103	0.211	7.28499820364462e-188	Down	INPP1
ICAM1	6.20350981928044e-192	-0.534907566514431	0.141	0.254	1.3035435183254e-187	Down	ICAM1
C3	7.76457945723396e-192	-1.17371822995472	0.042	0.117	1.63157108134857e-187	Down	C3
PLAUR	1.72747379054803e-191	0.83784993365063	0.316	0.183	3.62994067607857e-187	Up	PLAUR
SMAP2	1.83233588544006e-191	0.510387481834738	0.461	0.306	3.85028739607519e-187	Up	SMAP2
HMGN3	6.65283879268466e-191	-0.34162974684162	0.405	0.559	1.39796101550683e-186	Down	HMGN3
MGST1	1.64717468569802e-189	-0.706369969239851	0.069	0.158	3.46120816705724e-185	Down	MGST1
GK	1.04378696060137e-188	0.451052509079883	0.187	0.069	2.19330954031166e-184	Up	GK
SELENOM	1.7913041135066e-188	-0.284027522502641	0.409	0.597	3.76406733371142e-184	Down	SELENOM
CYTIP	2.04261640699544e-188	0.467291418317554	0.519	0.339	4.29214985601952e-184	Up	CYTIP
ZNF331	4.69379678717544e-188	0.661872423897179	0.424	0.282	9.86307518889176e-184	Up	ZNF331
LITAF	8.7686834973329e-188	0.587523542038743	0.532	0.428	1.84256346329456e-183	Up	LITAF
PMP22	9.32215051178279e-188	-0.654105696472504	0.263	0.393	1.95886348704092e-183	Down	PMP22
ATP6V0B	1.46982325681061e-187	0.589501293585277	0.593	0.545	3.08853960953614e-183	Up	ATP6V0B
IL1RN	9.70533577123327e-187	0.874246457294669	0.144	0.039	2.03938220560925e-182	Up	IL1RN
CCDC80	4.50095102913384e-186	-1.42595295071529	0.152	0.267	9.45784839751895e-182	Down	CCDC80
CD68	9.87211059435774e-186	1.02347436377087	0.296	0.167	2.07442659919239e-181	Up	CD68
VAMP5	1.41195883566935e-185	-0.367617074400744	0.379	0.531	2.966949101392e-181	Down	VAMP5
TRIOBP	1.96030823520124e-185	-0.254665867495547	0.138	0.255	4.11919569462836e-181	Down	TRIOBP
HSPB6	4.25441650725944e-185	-0.279017181381435	0.06	0.148	8.93980540670427e-181	Down	HSPB6
OLFML3	4.3133329485615e-185	-0.343107245906258	0.047	0.126	9.06360652481228e-181	Down	OLFML3
PLEK	3.68367281200536e-184	0.727231210421568	0.308	0.166	7.74050167986685e-180	Up	PLEK
PIK3C2A	1.59637385305297e-183	-0.294565632713415	0.136	0.254	3.35446037742021e-179	Down	PIK3C2A
FLT1	1.78986448078313e-183	-0.347623796237657	0.092	0.193	3.76104223346958e-179	Down	FLT1
GBP4	1.96989018859775e-183	-0.337657260957972	0.136	0.257	4.13933025330044e-179	Down	GBP4
RPL27A	4.02529507946489e-183	0.435808239048828	0.916	0.938	8.45835255047957e-179	Up	RPL27A
LEPROT	2.17604704772951e-182	-0.37461422255177	0.429	0.568	4.57252766139403e-178	Down	LEPROT
SAT1	5.03907208555688e-182	0.801675621216978	0.701	0.656	1.05886021733807e-177	Up	SAT1
PLIN2	6.02155971874876e-182	1.17338132672511	0.407	0.302	1.26531034370068e-177	Up	PLIN2
EMP3	1.03154772193674e-181	0.428320547240292	0.749	0.627	2.16759122810568e-177	Up	EMP3
LST1	1.21440522657364e-180	0.27566417386427	0.239	0.103	2.55182970259918e-176	Up	LST1
SOCS2	5.36065223962431e-179	-0.254465527630632	0.116	0.229	1.12643385511226e-174	Down	SOCS2
TSPAN4	2.26216115693712e-178	-0.366109402365649	0.249	0.381	4.75347923907196e-174	Down	TSPAN4
ROMO1	4.08401229234072e-177	-0.288782178044464	0.387	0.54	8.58173502989556e-173	Down	ROMO1
TRA2A	5.38745132030977e-177	-0.275774133433755	0.283	0.434	1.13206514593669e-172	Down	TRA2A
CYB5R3	1.76576672908805e-176	-0.304567589394835	0.396	0.548	3.71040562783271e-172	Down	CYB5R3
SASH1	4.26274259803642e-176	-0.271299291682849	0.105	0.209	8.95730102125394e-172	Down	SASH1
SPI1	4.40737597313518e-176	0.351568721327666	0.235	0.102	9.26121913234895e-172	Up	SPI1
HMOX1	5.88250116700702e-175	0.854994540197693	0.235	0.115	1.23608997022319e-170	Up	HMOX1
HIPK3	1.33942251007207e-174	-0.262319269857757	0.194	0.323	2.81452852041444e-170	Down	HIPK3
NDUFB1	7.92766776486315e-174	-0.294411284960371	0.479	0.629	1.66584082743069e-169	Down	NDUFB1
CLDN5	1.30157407959667e-173	-0.479796035424001	0.061	0.147	2.73499761345648e-169	Down	CLDN5
CTSD	5.24878549639527e-173	1.28196449620686	0.574	0.511	1.10292729635754e-168	Up	CTSD
TAGLN2	4.76973530562143e-172	-0.316660899618112	0.806	0.896	1.00226447977023e-167	Down	TAGLN2
CALCOCO2	5.19893137431237e-172	-0.276245597522918	0.339	0.487	1.09245144968426e-167	Down	CALCOCO2
FOXP1	5.97315864471244e-172	-0.278548266715848	0.399	0.561	1.25513982601343e-167	Down	FOXP1
RARRES2	7.72562434959095e-172	-0.463881863941532	0.115	0.223	1.62338544457955e-167	Down	RARRES2
COMMD6	9.61441303525693e-171	-0.254147955083506	0.8	0.889	2.02027661109854e-166	Down	COMMD6
VCAM1	1.37907004454741e-170	-0.354763751173559	0.104	0.209	2.89783988460747e-166	Down	VCAM1
NUCB1	1.55621481489946e-170	-0.27723687083381	0.367	0.514	3.27007419054824e-166	Down	NUCB1
RPL13A	2.67510971625769e-170	0.39986964686052	0.98	0.984	5.62120804677229e-166	Up	RPL13A
PRSS23	1.52638283778418e-169	-0.287745636129657	0.162	0.289	3.2073882570359e-165	Down	PRSS23
IFI30	2.44585823453006e-169	0.413859550041287	0.206	0.088	5.13948190821802e-165	Up	IFI30
C2orf40	4.75408627759567e-169	-0.282989523129409	0.105	0.211	9.98976149511178e-165	Down	C2orf40
CD48	5.84962483871311e-169	0.43233747391496	0.528	0.351	1.22918166735879e-164	Up	CD48
SNHG8	2.88283370461997e-167	-0.302066901332566	0.511	0.662	6.05769846351795e-163	Down	SNHG8
ENTPD1	4.45339338174165e-167	-0.271865394554565	0.105	0.206	9.35791551305374e-163	Down	ENTPD1
H2AFZ	6.97136686822415e-167	0.510501424260674	0.783	0.745	1.46489332001994e-162	Up	H2AFZ
C1QC	1.5674282016202e-166	0.89452521832078	0.16	0.053	3.29363688006454e-162	Up	C1QC
FILIP1L	3.01136635865874e-166	-0.418788614760302	0.263	0.406	6.32778412944962e-162	Down	FILIP1L
TNFSF10	3.08770022099634e-166	-0.547820604338368	0.339	0.467	6.48818447437961e-162	Down	TNFSF10
ARPC5	1.61688502923778e-165	0.405025544126111	0.715	0.714	3.39756051193736e-161	Up	ARPC5
NPL	2.24049265371194e-164	0.330255575889102	0.14	0.043	4.7079472132449e-160	Up	NPL
TACC1	2.49735073164687e-164	-0.351557660785832	0.394	0.531	5.24768309240957e-160	Down	TACC1
IGSF6	1.36242787869231e-162	0.609763518912846	0.2	0.085	2.86286970149614e-158	Up	IGSF6
DUSP1	1.51494016680347e-162	-0.418667963081946	0.792	0.884	3.18334377250413e-158	Down	DUSP1
VSIG4	1.85958878894421e-161	0.322191425211451	0.149	0.047	3.90755392220846e-157	Up	VSIG4
LTBP4	6.3761997526315e-161	-0.650862605398916	0.182	0.297	1.33983085402046e-156	Down	LTBP4
IGFBP6	4.25330199295743e-160	-2.03816347421984	0.175	0.284	8.93746347780145e-156	Down	IGFBP6
FN1	8.91377450278309e-160	1.00296948372833	0.34	0.222	1.87305143626981e-155	Up	FN1
DYNC1I2	4.75909950423164e-159	-0.270034306097284	0.348	0.49	1.0000295788242e-154	Down	DYNC1I2
CPNE8	4.80334526911591e-159	-0.25533554526405	0.141	0.248	1.00932694139933e-154	Down	CPNE8
AC245014.3	5.31057185879184e-159	-0.43276593716235	0.048	0.119	1.11591046468793e-154	Down	AC245014.3
ADAP2	1.89992138229794e-158	0.284224040054887	0.167	0.062	3.99230480062266e-154	Up	ADAP2
CSRP2	4.71979489961413e-158	-0.280055790244333	0.119	0.226	9.91770502255917e-154	Down	CSRP2
CYTL1	9.13589922804747e-158	-0.354817604584407	0.046	0.118	1.91972650478961e-153	Down	CYTL1
CD163	1.02464950282835e-157	0.328782132229082	0.175	0.067	2.15309600029322e-153	Up	CD163
CD53	1.34363280633445e-157	0.354317739264126	0.491	0.327	2.82337561595058e-153	Up	CD53
ITGB2	4.2604985905734e-157	0.304055902025096	0.478	0.309	8.95258568837188e-153	Up	ITGB2
NRP1	4.28941122009589e-157	-0.370520656468235	0.197	0.315	9.0133397967875e-153	Down	NRP1
STOM	5.53390635211699e-157	-0.26927491271621	0.363	0.512	1.16283974177034e-152	Down	STOM
MARCO	1.67997511123917e-156	0.638545283014189	0.107	0.023	3.53013170124687e-152	Up	MARCO
SERPINA1	6.09494129101968e-156	0.366076237387275	0.185	0.073	1.28073001348197e-151	Up	SERPINA1
CXCL12	1.25095555618459e-155	-0.283883872087535	0.167	0.287	2.62863291021069e-151	Down	CXCL12
FSTL1	3.02900097053958e-155	-0.528562321207958	0.119	0.218	6.36483973939481e-151	Down	FSTL1
MT1M	4.52112995136236e-155	-0.667288198338151	0.098	0.191	9.50025036679773e-151	Down	MT1M
ALOX5AP	2.67043324120121e-154	0.519267728087385	0.389	0.249	5.61138136973609e-150	Up	ALOX5AP
PLK2	9.72428469404781e-154	-0.287544688527989	0.11	0.211	2.04336394276027e-149	Down	PLK2
CIB1	2.72387125125678e-153	0.433005460912287	0.63	0.554	5.72367066026586e-149	Up	CIB1
FKBP1A	2.0425200300367e-152	-0.489336456334623	0.53	0.642	4.29194733911611e-148	Down	FKBP1A
PTGIS	2.42344107524798e-152	-0.489614643719534	0.107	0.202	5.09237673141857e-148	Down	PTGIS
JPT1	4.64520824335213e-152	0.492617235429278	0.431	0.312	9.76097608175584e-148	Up	JPT1
SFRP4	9.69166920020896e-152	-1.4841331272014	0.055	0.128	2.03651044903991e-147	Down	SFRP4
RNASE6	1.24255751959876e-151	0.312322796555511	0.177	0.071	2.61098611593287e-147	Up	RNASE6
PDGFRL	4.35421621682533e-151	-0.535613458049276	0.056	0.13	9.14951453641507e-147	Down	PDGFRL
MSX1	1.94410727781327e-150	-0.298396419634166	0.052	0.125	4.08515262286903e-146	Down	MSX1
TMEM258	6.61763352473665e-150	-0.265187615662656	0.556	0.698	1.39056333255291e-145	Down	TMEM258
PPIF	8.75627622077699e-150	0.403354520682903	0.184	0.079	1.83995632227187e-145	Up	PPIF
BTG2	4.29388943090824e-149	-0.414961901477561	0.629	0.75	9.02274986116748e-145	Down	BTG2
PLPP1	7.27856202850932e-149	-0.250716465238732	0.167	0.29	1.52944423905066e-144	Down	PLPP1
MARCKSL1	3.89154183182387e-148	-0.349360321910848	0.241	0.365	8.17729685121149e-144	Down	MARCKSL1
A2M	4.65062217291378e-148	-0.347426600017551	0.299	0.434	9.77235237194372e-144	Down	A2M
CYB5A	7.58988961141735e-148	-0.346782009520568	0.268	0.391	1.59486350404713e-143	Down	CYB5A
CD86	1.67035019658866e-147	0.287677361282955	0.178	0.073	3.50990686809176e-143	Up	CD86
FCGR1A	1.68207087445111e-147	0.429652269153893	0.163	0.063	3.53453552848412e-143	Up	FCGR1A
GPSM3	2.01062983816356e-147	0.353549683188243	0.49	0.332	4.22493647893309e-143	Up	GPSM3
CLIC1	2.3152603440742e-147	0.357247238922549	0.867	0.89	4.86505656100313e-143	Up	CLIC1
CTSF	1.12349355534972e-146	-0.317777196887524	0.159	0.267	2.36079700785636e-142	Down	CTSF
ACP5	3.79869726605085e-146	0.465250141486093	0.168	0.069	7.98220256515265e-142	Up	ACP5
TPI1	2.2071571495762e-145	0.578190325302692	0.744	0.758	4.63789931840446e-141	Up	TPI1
CXCL16	4.56913157028999e-145	0.377354753891951	0.23	0.119	9.60111616865036e-141	Up	CXCL16
ABI3BP	3.06265934288773e-144	-0.638736801767784	0.072	0.151	6.43556607720999e-140	Down	ABI3BP
COTL1	1.0174724512592e-143	0.450193129604336	0.563	0.463	2.13801486183095e-139	Up	COTL1
ABRACL	1.585441636975e-143	0.446290160608846	0.472	0.351	3.33148851177557e-139	Up	ABRACL
C3AR1	4.82724733270465e-143	0.326128950598511	0.178	0.074	1.01434948202123e-138	Up	C3AR1
FCGR2A	1.1674741454929e-142	0.482048648520481	0.214	0.104	2.45321342192423e-138	Up	FCGR2A
AHNAK	1.35409513042513e-142	-0.305436242328547	0.554	0.695	2.84536009756233e-138	Down	AHNAK
ETS2	4.82562775074692e-142	-0.477361053249546	0.344	0.459	1.01400915926445e-137	Down	ETS2
ENO1	8.28306325310924e-142	0.568481231942997	0.675	0.672	1.74052008137585e-137	Up	ENO1
FCGR2B	1.94453973841433e-140	0.306055676941202	0.133	0.044	4.08606135233003e-136	Up	FCGR2B
CDKN1C	2.20486212376669e-140	-0.325190287258159	0.205	0.324	4.63307678067096e-136	Down	CDKN1C
SUB1	1.95054665958672e-139	0.379228451486164	0.776	0.765	4.09868369578958e-135	Up	SUB1
FAM49B	5.70265779059288e-139	0.388479724345796	0.406	0.28	1.19829948153728e-134	Up	FAM49B
TNFRSF1A	5.92143739090367e-139	-0.301551295587377	0.305	0.426	1.24427163895059e-134	Down	TNFRSF1A
RHOC	9.96161896205845e-138	-0.303767699653267	0.5	0.629	2.09323499249734e-133	Down	RHOC
AC007952.4	1.99552497494865e-137	-0.25676951788598	0.063	0.138	4.19319662985959e-133	Down	AC007952.4
IGFBP5	2.28791404738429e-137	-1.13535149919118	0.196	0.298	4.80759378776861e-133	Down	IGFBP5
CYBRD1	1.11913719511113e-136	-0.394165574871804	0.123	0.216	2.35164298808702e-132	Down	CYBRD1
MS4A6A	1.36324145697049e-136	0.692479659522752	0.203	0.097	2.86457927353208e-132	Up	MS4A6A
BCL2A1	1.92203038922394e-136	0.365988221400719	0.259	0.139	4.03876245687626e-132	Up	BCL2A1
VASN	2.77436065137604e-136	-0.256175683367222	0.073	0.152	5.82976403673648e-132	Down	VASN
CD83	8.82129258899859e-136	0.328566707516842	0.318	0.19	1.85361821172627e-131	Up	CD83
CD84	1.35696403167444e-135	0.300239341960384	0.196	0.09	2.85138851975749e-131	Up	CD84
IL7R	1.44985797944971e-133	0.74144769060913	0.328	0.202	3.04658657221767e-129	Up	IL7R
NCF4	8.74094452345891e-133	0.287612036169654	0.217	0.108	1.83673467271442e-128	Up	NCF4
PDLIM3	9.31660718542418e-133	-0.25340012890761	0.19	0.314	1.95769866787318e-128	Down	PDLIM3
FERMT3	1.68917805344994e-132	0.297925990327725	0.287	0.163	3.54946984371437e-128	Up	FERMT3
LPAR6	2.347731857626e-132	-0.308954268744857	0.21	0.322	4.93328895242951e-128	Down	LPAR6
ABCA1	9.74487982626886e-132	0.305559132269067	0.179	0.081	2.04769159789388e-127	Up	ABCA1
GZMK	1.68861672838395e-130	0.55722667521084	0.28	0.157	3.54829033135319e-126	Up	GZMK
CPE	1.19715410057577e-129	-0.457843690898267	0.174	0.281	2.51557991153986e-125	Down	CPE
SMIM25	1.65958006794192e-129	0.308632973225328	0.114	0.035	3.48727559676636e-125	Up	SMIM25
SAMSN1	3.10078467214688e-129	0.386143450626432	0.391	0.257	6.51567883158223e-125	Up	SAMSN1
DEPP1	4.1710963726314e-129	-0.250206912733337	0.107	0.201	8.76472480781035e-125	Down	DEPP1
LY86	6.63193918089913e-129	0.282836860622361	0.188	0.086	1.39356938008233e-124	Up	LY86
BICC1	1.51124875178107e-128	-0.251968212728253	0.053	0.12	3.17558700211757e-124	Down	BICC1
IQGAP2	2.42988235616826e-128	0.355504364102011	0.313	0.19	5.10591179501636e-124	Up	IQGAP2
C1R	2.50555327852606e-128	-0.992553480654316	0.207	0.319	5.26491910416681e-124	Down	C1R
RPS29	1.08338493835339e-127	-0.374322689959247	0.969	0.983	2.27651677096197e-123	Down	RPS29
GZMA	4.29024307906573e-127	0.605615498763299	0.344	0.217	9.01508778204082e-123	Up	GZMA
USP53	2.62650304220548e-126	-0.341773153025877	0.128	0.221	5.51907084258638e-122	Down	USP53
MCTP1	2.94946862174805e-126	-0.261494829617523	0.104	0.189	6.19771841487918e-122	Down	MCTP1
APBB1IP	4.46615637752349e-126	0.403006742203924	0.407	0.284	9.38473439609011e-122	Up	APBB1IP
PHACTR1	2.6088525564614e-125	0.333846099157403	0.206	0.105	5.48198187689233e-121	Up	PHACTR1
RAB11A	5.74907426513715e-125	-0.291001898757953	0.354	0.471	1.20805297533327e-120	Down	RAB11A
ATP5MC3	7.10443203160552e-124	0.36973683164885	0.664	0.635	1.49285430280127e-119	Up	ATP5MC3
GPRIN3	2.49024637681993e-123	0.329114266266992	0.195	0.095	5.23275471161173e-119	Up	GPRIN3
S100A9	2.62197742765155e-123	-0.6103174391807	0.198	0.093	5.5095611687242e-119	Down	S100A9
CCL5	4.56944963169967e-123	0.392296316651366	0.402	0.259	9.60178451109051e-119	Up	CCL5
CMIP	5.42366585803042e-123	-0.251342658830362	0.141	0.234	1.13967490674793e-118	Down	CMIP
PYCARD	6.01684363106856e-123	0.460219033834129	0.404	0.305	1.26431935219644e-118	Up	PYCARD
PPP1R15A	8.05908196264192e-123	-0.256788947185004	0.645	0.761	1.69345489280995e-118	Down	PPP1R15A
CCND1	3.02576939952826e-122	-0.291285738164485	0.152	0.254	6.35804923922873e-118	Down	CCND1
MGST2	5.33739602066121e-122	-0.369154715203277	0.263	0.366	1.12154702582154e-117	Down	MGST2
ISYNA1	8.46674576534358e-122	-0.308054710685105	0.097	0.179	1.77911728767165e-117	Down	ISYNA1
IL1B	8.67654992107654e-122	0.748054396015827	0.141	0.054	1.82320343491581e-117	Up	IL1B
CXCL8	1.54278449315585e-121	0.573502996474184	0.174	0.08	3.24185305546839e-117	Up	CXCL8
PDGFRA	3.03757968184797e-121	-0.252353817128638	0.064	0.134	6.38286618546715e-117	Down	PDGFRA
KTN1	3.73516680325064e-121	-0.255850099375166	0.616	0.736	7.84870600367057e-117	Down	KTN1
MFAP4	1.55855081171813e-120	-0.72851302080698	0.131	0.222	3.27498282066331e-116	Down	MFAP4
RAB20	5.15194547739526e-120	0.29786905322639	0.184	0.091	1.08257830316507e-115	Up	RAB20
CD3D	1.65903609425718e-119	0.525147495809621	0.359	0.238	3.48613254486261e-115	Up	CD3D
SPHK1	2.51495034991886e-119	-0.252275309289638	0.079	0.152	5.2846651702845e-115	Down	SPHK1
RAC2	3.0752248295363e-119	0.303584467944277	0.518	0.365	6.46196993430462e-115	Up	RAC2
GPX3	4.06697984201965e-119	-0.502948357047507	0.122	0.208	8.54594474203588e-115	Down	GPX3
CD55	6.85003340918937e-119	-0.418166093056196	0.378	0.499	1.43939752027296e-114	Down	CD55
LAPTM4A	9.4387609147833e-119	-0.361224212445015	0.609	0.719	1.98336683102341e-114	Down	LAPTM4A
PILRA	1.4806218734551e-118	0.254212400745596	0.174	0.08	3.11123074269119e-114	Up	PILRA
PLEKHO1	2.0754958892368e-116	0.337062152152253	0.344	0.229	4.36123951205328e-112	Up	PLEKHO1
H2AFV	2.71719165437597e-116	0.425021119827141	0.533	0.456	5.70963482334023e-112	Up	H2AFV
RPS11	3.32181370290721e-116	0.293305148933029	0.938	0.961	6.98012713391893e-112	Up	RPS11
CTNNB1	4.89615684560683e-116	-0.272206153823	0.335	0.454	1.02882943796736e-111	Down	CTNNB1
CYBB	1.04586869422312e-115	0.315219477653955	0.214	0.109	2.19768388717105e-111	Up	CYBB
CTSB	3.99802255814779e-114	1.18767381349606	0.434	0.377	8.40104480143595e-110	Up	CTSB
SQSTM1	1.2163140650382e-113	-0.27777252042434	0.644	0.765	2.55584074486477e-109	Down	SQSTM1
EVI2B	5.59551147350096e-113	0.299422613171663	0.391	0.259	1.17578482592676e-108	Up	EVI2B
RGS2	3.07628799055344e-112	0.265799463818986	0.36	0.242	6.46420395454995e-108	Up	RGS2
CD2	7.70007207781662e-112	0.45089793449052	0.391	0.267	1.61801614571161e-107	Up	CD2
CSTB	9.78354849887274e-112	1.58605395826561	0.663	0.66	2.05581704606813e-107	Up	CSTB
FAM107B	1.39451843112531e-111	0.326333203001022	0.511	0.398	2.93030157932361e-107	Up	FAM107B
CD93	2.4493114124199e-111	-0.332080418978381	0.152	0.24	5.14673807091794e-107	Down	CD93
GRB2	8.64223049032178e-111	0.423285850456234	0.511	0.447	1.81599189293132e-106	Up	GRB2
HMGA1	2.91288762358622e-110	0.334094259586424	0.26	0.158	6.12085076344173e-106	Up	HMGA1
PDXK	7.85494021053063e-110	0.385152563426517	0.26	0.164	1.6505585864388e-105	Up	PDXK
MAFF	2.01506987627144e-109	-0.343766532382115	0.218	0.316	4.23426633100918e-105	Down	MAFF
TREM1	5.36940547851031e-109	0.262052526082988	0.122	0.046	1.12827317319937e-104	Up	TREM1
IGHA1	6.22329731076584e-109	0.503675797188294	0.205	0.111	1.30770146391123e-104	Up	IGHA1
RAB31	1.77470491452808e-108	0.269917652155306	0.266	0.163	3.72918743689785e-104	Up	RAB31
ENG	1.99549967937751e-108	-0.302503346185981	0.269	0.373	4.19314347627596e-104	Down	ENG
C1orf162	4.30967704956388e-108	0.29266020801329	0.262	0.152	9.05592438424858e-104	Up	C1orf162
STK17B	4.68850856058268e-107	0.264316369302037	0.562	0.419	9.85196303835239e-103	Up	STK17B
REL	5.4835800570394e-107	0.374484741569528	0.514	0.418	1.15226467738569e-102	Up	REL
ARID5B	6.67963328214263e-106	-0.294382573279493	0.456	0.578	1.40359134157663e-101	Down	ARID5B
RHOB	8.28303898650714e-105	-0.639203327503802	0.346	0.449	1.74051498223475e-100	Down	RHOB
NINJ1	2.84029944213017e-104	0.446068153086762	0.336	0.244	5.96832121774812e-100	Up	NINJ1
C4orf48	2.76033848547469e-102	0.271938882181287	0.31	0.2	5.80029925952796e-98	Up	C4orf48
IL18	3.39959712575427e-102	0.255249584763759	0.153	0.073	7.14357344034745e-98	Up	IL18
TSTD1	1.7127567699505e-101	0.347155354487698	0.311	0.203	3.59901580069699e-97	Up	TSTD1
LEPROTL1	2.00633977091334e-101	0.468226783554795	0.499	0.402	4.21592176062021e-97	Up	LEPROTL1
ARPC1A	2.09907535060431e-101	-0.257155843714582	0.271	0.372	4.41078703422485e-97	Down	ARPC1A
MXRA8	2.35761111018906e-101	-0.33249316450709	0.104	0.181	4.95404822584027e-97	Down	MXRA8
RRBP1	2.97582078596611e-101	-0.250505122998454	0.381	0.495	6.25309221755059e-97	Down	RRBP1
GIMAP7	7.49725465547627e-101	-0.355517434742926	0.418	0.519	1.57539812075523e-96	Down	GIMAP7
ATF3	1.64938396098046e-100	-0.457316555944496	0.385	0.491	3.46585051720823e-96	Down	ATF3
DOK2	9.20506694242811e-100	0.287209688942598	0.324	0.21	1.93426071661242e-95	Up	DOK2
WARS	2.64945425734017e-99	-0.252530419069334	0.118	0.196	5.56729823094891e-95	Down	WARS
MEF2C	1.16316134757798e-98	-0.312252354532687	0.361	0.464	2.44415093966561e-94	Down	MEF2C
TNFAIP8	7.01823942485039e-98	0.393078769537393	0.369	0.264	1.47474265034381e-93	Up	TNFAIP8
PSMA7	2.9253101601826e-97	0.286768255708335	0.806	0.822	6.1469542395917e-93	Up	PSMA7
GLRX	6.51244382318231e-97	0.432583339586454	0.412	0.321	1.3684598205653e-92	Up	GLRX
NCL	6.35639035345601e-95	0.339237310312641	0.833	0.843	1.33566830497171e-90	Up	NCL
HCLS1	7.36364645803361e-95	0.308811457695166	0.374	0.264	1.5473230302266e-90	Up	HCLS1
STK4	1.35079428771871e-94	0.402049429273903	0.538	0.437	2.83842403678333e-90	Up	STK4
PHLDA1	6.66349279788632e-94	0.383523398489754	0.264	0.17	1.40019974161985e-89	Up	PHLDA1
ITGA4	1.69143535242459e-93	0.323490491375192	0.267	0.168	3.55421310604979e-89	Up	ITGA4
SGK1	7.87011585911826e-93	0.512016424843152	0.319	0.23	1.65374744547652e-88	Up	SGK1
TUBA1C	8.35939632239557e-93	0.430728258669563	0.437	0.358	1.75655994922498e-88	Up	TUBA1C
CTSZ	9.98320703538793e-93	0.717127606071325	0.504	0.484	2.09777129434607e-88	Up	CTSZ
GPR65	1.14263742394599e-92	0.301419747765936	0.267	0.167	2.4010240189377e-88	Up	GPR65
BATF	1.32441197233473e-92	0.392521829793631	0.189	0.104	2.78298687746696e-88	Up	BATF
TMOD3	3.06683999638758e-92	-0.283085707535856	0.393	0.496	6.44435088440922e-88	Down	TMOD3
ARRB2	9.28435570885797e-92	0.254906617827406	0.285	0.183	1.95092166510233e-87	Up	ARRB2
UAP1	2.01691204905346e-91	-0.264569405363762	0.113	0.187	4.23813728867604e-87	Down	UAP1
CHCHD10	2.31179373951398e-91	0.299565505050766	0.495	0.394	4.85777218484072e-87	Up	CHCHD10
NECTIN2	5.04078148924073e-91	-0.27888266273567	0.182	0.262	1.05921941433416e-86	Down	NECTIN2
TYMP	7.9659580100317e-91	0.581122249201435	0.418	0.356	1.67388675664796e-86	Up	TYMP
GMFG	1.53927208522348e-90	0.346789982943597	0.592	0.513	3.23447243268009e-86	Up	GMFG
C1S	1.89636532469085e-90	-0.92344754133201	0.157	0.233	3.98483245677289e-86	Down	C1S
HERPUD1	2.48454134159637e-90	0.516549627890147	0.672	0.651	5.22076672109645e-86	Up	HERPUD1
LTB	2.89750408966149e-90	0.510109904637527	0.344	0.238	6.08852534360568e-86	Up	LTB
ADH1B	3.51613214372097e-90	-0.762651983849091	0.096	0.163	7.38844847360087e-86	Down	ADH1B
GPX4	3.82190440679525e-90	0.273878682066994	0.76	0.781	8.03096772999886e-86	Up	GPX4
CST3	1.02594443069081e-89	-0.450236653524189	0.604	0.675	2.15581703221059e-85	Down	CST3
EMB	2.2474986956833e-89	0.362544807294449	0.289	0.192	4.72266900923933e-85	Up	EMB
CD14	1.71677675274586e-88	1.02423280380481	0.283	0.205	3.60746299054487e-84	Up	CD14
FUOM	2.93862544286331e-88	0.26857779748337	0.206	0.123	6.17493364308868e-84	Up	FUOM
CTSS	3.5012308900168e-88	0.260318513402868	0.443	0.374	7.3571364691923e-84	Up	CTSS
EIF5	1.96400523421251e-87	0.362588632581389	0.649	0.611	4.12696419865074e-83	Up	EIF5
ARL4A	6.39669246185057e-87	-0.27720279813212	0.352	0.451	1.34413698700866e-82	Down	ARL4A
GLIPR2	6.58023183939141e-87	0.392870933958775	0.323	0.234	1.38270411641132e-82	Up	GLIPR2
SLA	1.1850240374393e-86	0.326993672147902	0.34	0.233	2.4900910098712e-82	Up	SLA
PCOLCE	8.40915909062455e-86	-0.353178765795432	0.132	0.209	1.76701659971294e-81	Down	PCOLCE
OASL	3.33200023699595e-85	0.345375482753399	0.154	0.08	7.00153209799959e-81	Up	OASL
PRELID1	4.99985983036902e-85	0.349066876742304	0.609	0.59	1.05062054615544e-80	Up	PRELID1
CYR61	6.41453027374247e-85	-0.445456465561407	0.208	0.303	1.34788524642151e-80	Down	CYR61
CKLF	6.66490796720354e-84	0.388692455010453	0.485	0.407	1.40049711114848e-79	Up	CKLF
CRTAC1	7.34007693707612e-84	0.328510009784798	0.087	0.159	1.5423703667878e-79	Up	CRTAC1
SOD3	1.36330428603597e-83	-0.651654350068913	0.192	0.272	2.86471129624738e-79	Down	SOD3
WISP2	3.96676357079278e-83	-0.855575721274994	0.066	0.122	8.33536029130687e-79	Down	WISP2
ISG15	7.18843570325458e-82	0.534406804503293	0.36	0.276	1.51050599432488e-77	Up	ISG15
CKS2	8.15033599387614e-82	0.345496828633225	0.235	0.15	1.71263010239319e-77	Up	CKS2
DUSP23	1.32851573629432e-81	-0.414666317878305	0.285	0.36	2.79161011667525e-77	Down	DUSP23
PTPRE	1.46935134478974e-81	0.330654507255263	0.32	0.23	3.08754798080667e-77	Up	PTPRE
CCL3L1	1.78684611293249e-81	0.498665802598316	0.158	0.083	3.75469973710505e-77	Up	CCL3L1
LMO2	2.58279808596104e-80	-0.25500207444708	0.247	0.332	5.42723361802994e-76	Down	LMO2
CEBPD	1.03650530355196e-79	-0.379279507577869	0.529	0.619	2.17800859435373e-75	Down	CEBPD
LACTB	1.07210882973528e-79	0.312215153264743	0.297	0.213	2.25282228392274e-75	Up	LACTB
CD3G	2.386641579152e-79	0.383632380191193	0.321	0.223	5.01504995027211e-75	Up	CD3G
TRBC2	3.63544829710189e-79	0.396308169441904	0.378	0.276	7.63916750670021e-75	Up	TRBC2
IDH2	7.06673385759791e-79	0.298953819894526	0.267	0.18	1.48493278549705e-74	Up	IDH2
TRAC	2.41033150022277e-78	0.401054354783155	0.381	0.282	5.06482958141811e-74	Up	TRAC
SERPINF1	2.80042869590209e-78	-1.29550876416083	0.111	0.17	5.88454081869905e-74	Down	SERPINF1
EFHD2	5.82423262540886e-78	0.383261308743723	0.412	0.341	1.22384600157716e-73	Up	EFHD2
H2AFY	1.31829243257695e-77	0.497235766373132	0.438	0.393	2.77012788857395e-73	Up	H2AFY
BASP1	4.26205785118988e-77	0.273308431702091	0.255	0.169	8.95586216270529e-73	Up	BASP1
RALA	1.97641675673004e-76	0.390709207826309	0.341	0.268	4.15304453091684e-72	Up	RALA
ISG20	5.06752318485984e-76	0.549413433312141	0.351	0.274	1.0648386468346e-71	Up	ISG20
COPE	1.50493339688619e-74	0.297258818314144	0.592	0.57	3.16231654687695e-70	Up	COPE
ACTR3	1.99031102291015e-74	0.335140038383373	0.575	0.539	4.1822405524411e-70	Up	ACTR3
PRELP	5.7142707290924e-73	-0.551952910893364	0.147	0.216	1.20073970830419e-68	Down	PRELP
CALR	2.62023497928532e-72	0.326387030150699	0.701	0.719	5.50589976197225e-68	Up	CALR
COX5A	3.30306190541592e-71	0.340669392735037	0.575	0.564	6.94072398185047e-67	Up	COX5A
AREG	9.98640984924327e-71	0.564336192364572	0.234	0.153	2.09844430162149e-66	Up	AREG
CDKN1A	1.29021027995956e-70	-0.33777274513011	0.326	0.408	2.71111886127902e-66	Down	CDKN1A
APOBEC3G	1.72736222442937e-70	0.539506321825233	0.297	0.22	3.62970624219343e-66	Up	APOBEC3G
PGK1	1.94361239691268e-70	0.473505226752318	0.662	0.687	4.0841127296326e-66	Up	PGK1
ATP6V1F	2.26280311032948e-70	0.494403904546741	0.578	0.591	4.75482817573534e-66	Up	ATP6V1F
S100A11	4.37993537544809e-70	0.514814132319414	0.841	0.858	9.20355820442907e-66	Up	S100A11
GLIPR1	7.28709678627687e-70	0.266571010180224	0.458	0.368	1.53123764770036e-65	Up	GLIPR1
PDE4B	1.00916648504152e-69	0.275801214485165	0.306	0.216	2.12056153501775e-65	Up	PDE4B
DOCK8	4.50235770735209e-68	0.258624516050154	0.281	0.195	9.46080425045896e-64	Up	DOCK8
PTTG1	9.42109161903783e-68	0.327045248420609	0.133	0.072	1.97965398190842e-63	Up	PTTG1
KPNA2	1.40403953378978e-67	0.286435623316388	0.249	0.171	2.95030827235247e-63	Up	KPNA2
NUDT1	8.71309702196845e-67	0.264100088450471	0.251	0.174	1.83088307722623e-62	Up	NUDT1
FABP4	1.5839831219274e-66	0.591520500818607	0.124	0.193	3.32842373410604e-62	Up	FABP4
GSTO1	1.72348897084336e-66	0.478613652410067	0.53	0.528	3.62156737443315e-62	Up	GSTO1
FOLR2	2.54273403334311e-66	0.269033141037445	0.108	0.051	5.34304702426389e-62	Up	FOLR2
LSP1	1.36457239223162e-65	0.335086875583801	0.446	0.37	2.86737596779631e-61	Up	LSP1
PTPN7	1.75361777158341e-65	0.34302683538904	0.191	0.12	3.68487702342821e-61	Up	PTPN7
TSPO	1.2051312858407e-64	0.265790143750793	0.705	0.725	2.53234237093707e-60	Up	TSPO
ARPC5L	2.04969840752028e-64	0.388386212479681	0.46	0.391	4.30703126372236e-60	Up	ARPC5L
PRRX1	4.01256485448162e-64	-0.408026569650345	0.13	0.194	8.43160252872222e-60	Down	PRRX1
CD36	1.88017692289508e-63	0.712198765194608	0.162	0.098	3.95081576807944e-59	Up	CD36
FABP5	2.03092266237648e-63	1.80840629080625	0.378	0.315	4.26757779045171e-59	Up	FABP5
TPM3	2.25333965776837e-63	0.27681799205547	0.748	0.75	4.73494262286868e-59	Up	TPM3
CXCL3	2.49661423769872e-63	0.739697890520066	0.153	0.091	5.24613549767631e-59	Up	CXCL3
HIF1A	2.76266286528848e-63	0.373544856983726	0.415	0.357	5.80518347883068e-59	Up	HIF1A
EIF4EBP1	5.83379425647663e-63	0.278285223080601	0.265	0.193	1.22585518711343e-58	Up	EIF4EBP1
ATP6V1G1	6.26642491462912e-63	0.251614875783187	0.741	0.769	1.31676386731102e-58	Up	ATP6V1G1
NAGK	8.77150056847867e-62	0.295160769888021	0.318	0.249	1.84315541445442e-57	Up	NAGK
APRT	1.55543742231976e-61	0.27844806860191	0.665	0.653	3.26844065552051e-57	Up	APRT
CREM	1.02078926927289e-60	0.269400561167863	0.427	0.347	2.14498449152313e-56	Up	CREM
RPS20	2.23647529974366e-60	0.29980728350402	0.926	0.953	4.69950554735136e-56	Up	RPS20
TUBA4A	4.21541019630967e-60	0.458278499439593	0.438	0.381	8.85784144550552e-56	Up	TUBA4A
CST7	2.23644589505996e-59	0.269377576365662	0.315	0.226	4.69944375928949e-55	Up	CST7
AC020656.1	2.85486567337522e-59	-0.394268425640894	0.133	0.07	5.99892923946335e-55	Down	AC020656.1
RHOG	9.49906368814407e-59	0.279563877355841	0.432	0.368	1.99603825278971e-54	Up	RHOG
CCDC88A	3.89451145968263e-58	0.268203903935184	0.273	0.202	8.1835369302311e-54	Up	CCDC88A
MT1E	1.96709672335649e-57	-0.348298673262812	0.18	0.248	4.13346034478898e-53	Down	MT1E
SDF2L1	5.05653065317076e-57	0.296065484671194	0.326	0.256	1.06252878615077e-52	Up	SDF2L1
CEBPB	5.3519541267171e-56	0.426490798086643	0.51	0.471	1.12460612064706e-51	Up	CEBPB
HMGN1	8.24695097036175e-56	0.278124595180858	0.64	0.623	1.73293180740212e-51	Up	HMGN1
INSIG1	8.83677243618002e-56	0.572590951987929	0.263	0.201	1.85687099201451e-51	Up	INSIG1
ID4	9.66547645614012e-55	-0.452898795635532	0.135	0.194	2.03100656772872e-50	Down	ID4
CRYAB	6.49678628233073e-54	-0.406903511853554	0.186	0.255	1.36516970150616e-49	Down	CRYAB
FBLN5	1.45970912107298e-53	-0.300599342630263	0.122	0.177	3.06728677611066e-49	Down	FBLN5
PTP4A2	8.60329531606645e-53	0.285528909539141	0.531	0.48	1.80781044476504e-48	Up	PTP4A2
EVL	1.14946717069776e-51	0.356313463882951	0.4	0.335	2.4153753657872e-47	Up	EVL
RUNX3	1.2809929206453e-51	0.269094499034358	0.222	0.153	2.69175042415196e-47	Up	RUNX3
SKAP1	3.80856133466153e-50	0.356997238146439	0.218	0.157	8.00292993252427e-46	Up	SKAP1
SH3KBP1	6.19747448772968e-50	0.29022729354676	0.36	0.289	1.30227531410664e-45	Up	SH3KBP1
ATP1B3	1.21217287163239e-49	0.440683149937535	0.441	0.396	2.54713885516113e-45	Up	ATP1B3
PCOLCE2	2.32282163918265e-49	-0.586817174133554	0.068	0.11	4.88094511041451e-45	Down	PCOLCE2
BNIP3L	9.15363420907579e-49	0.368753559927257	0.468	0.433	1.9234531563531e-44	Up	BNIP3L
LCK	4.28951978655938e-48	0.347360361136085	0.251	0.19	9.01356792749723e-44	Up	LCK
DBI	5.44049350433924e-48	0.324015479453988	0.628	0.647	1.14321090006681e-43	Up	DBI
TNFRSF1B	9.27809277114938e-48	0.269121213767267	0.309	0.243	1.94960563400162e-43	Up	TNFRSF1B
SLC25A5	2.43630672209807e-47	0.253839856125157	0.684	0.694	5.11941131514468e-43	Up	SLC25A5
PPP1CA	2.64946664091194e-47	0.295891211179446	0.463	0.414	5.56732425254825e-43	Up	PPP1CA
ATP6V0D1	6.9522710888616e-47	0.268049714000035	0.326	0.27	1.46088072390249e-42	Up	ATP6V0D1
CTSK	3.04550768743054e-46	-0.327887131709202	0.11	0.159	6.39952530359779e-42	Down	CTSK
RBM38	1.50746224562003e-45	0.291527100103636	0.237	0.176	3.16763041672136e-41	Up	RBM38
PPP1R2	1.61051228745027e-45	0.338834051823839	0.523	0.48	3.38416946961925e-41	Up	PPP1R2
SERPINE1	2.0870216636848e-45	0.313317826203922	0.1	0.056	4.38545862190086e-41	Up	SERPINE1
FAM129A	7.40348229931399e-45	0.251588352739919	0.28	0.215	1.55569373555485e-40	Up	FAM129A
ICOS	2.33277348541432e-44	0.277071198021209	0.11	0.065	4.9018569249011e-40	Up	ICOS
PSMD8	3.58086930495467e-44	0.253438917106021	0.597	0.595	7.52448067050125e-40	Up	PSMD8
KLRB1	8.13312463157677e-44	0.390139072177434	0.173	0.117	1.70901347883323e-39	Up	KLRB1
RNF7	1.536854941682e-43	0.26709472398201	0.56	0.544	3.22939328895639e-39	Up	RNF7
NAP1L1	1.9244070602636e-43	0.273138780317546	0.667	0.677	4.0437565557319e-39	Up	NAP1L1
COL1A2	2.01698276969825e-43	-0.379293197940546	0.168	0.224	4.23828589396692e-39	Down	COL1A2
SEPT6	8.45214665153766e-42	0.311150586630229	0.329	0.271	1.77604957588761e-37	Up	SEPT6
TERF2IP	1.13363179541794e-41	0.340711081382792	0.645	0.634	2.38210049171172e-37	Up	TERF2IP
SORBS2	1.38091691919754e-41	-0.250327434309775	0.098	0.146	2.90172072230979e-37	Down	SORBS2
HSPA5	2.26353659888897e-41	0.304915990125045	0.658	0.66	4.75636945524539e-37	Up	HSPA5
TRBC1	2.33445760594843e-41	0.354472195787924	0.246	0.183	4.90539576737943e-37	Up	TRBC1
AP2S1	3.14735741219885e-41	0.34229359096608	0.482	0.485	6.61354213025345e-37	Up	AP2S1
CFD	7.66539669149676e-41	-3.54524186199729	0.207	0.252	1.61072980678421e-36	Down	CFD
ACAP1	8.21528498692732e-41	0.322508096564476	0.273	0.216	1.72627783430304e-36	Up	ACAP1
PGLS	3.42731900545876e-40	0.262358348632173	0.502	0.477	7.20182542617048e-36	Up	PGLS
DNAJB6	1.228774234052e-39	0.302488443466116	0.529	0.508	2.58202329801347e-35	Up	DNAJB6
M6PR	2.64365763630849e-39	0.28842724175204	0.381	0.339	5.55511779117503e-35	Up	M6PR
ANXA1	2.78540585275276e-39	0.322095572209344	0.86	0.876	5.85297331838937e-35	Up	ANXA1
LAT	1.44747641008133e-37	0.277503275135074	0.201	0.149	3.04158218050391e-33	Up	LAT
CDV3	4.0264032290811e-37	0.287928669286535	0.553	0.551	8.46068110526812e-33	Up	CDV3
PGAM1	1.14581704011203e-36	0.295214204894934	0.548	0.545	2.40770534638741e-32	Up	PGAM1
MSN	3.55013886284878e-36	0.267183746802264	0.536	0.518	7.45990679250414e-32	Up	MSN
OMD	5.17707325140428e-36	-0.373007463923501	0.125	0.169	1.08785840231758e-31	Down	OMD
GTF2B	6.61300728365935e-36	0.278597055512098	0.433	0.384	1.38959122051534e-31	Up	GTF2B
STK17A	1.60486578222581e-35	0.302270773687503	0.464	0.415	3.37230446819109e-31	Up	STK17A
IKZF1	9.35852605750211e-35	0.257843313731354	0.243	0.188	1.96650708046292e-30	Up	IKZF1
GSPT1	1.33792390236749e-34	0.278133700045571	0.411	0.367	2.8113794960448e-30	Up	GSPT1
CACYBP	1.0452674516526e-33	0.298441458128004	0.437	0.401	2.19642049615762e-29	Up	CACYBP
G3BP2	4.31805419932978e-33	0.32063226612007	0.463	0.425	9.07352728905166e-29	Up	G3BP2
PRRC2C	1.87221106379273e-32	0.25198002854742	0.668	0.679	3.93407710834766e-28	Up	PRRC2C
HES4	1.57715064934577e-31	-0.312053158506124	0.124	0.164	3.31406665947028e-27	Down	HES4
CALM3	6.27734910088448e-31	0.286383228853858	0.49	0.473	1.31905936656886e-26	Up	CALM3
CTSL	1.41901198262378e-30	1.14391117558462	0.374	0.364	2.98176987908735e-26	Up	CTSL
MAFB	3.46416022353151e-30	0.286462794781123	0.29	0.246	7.27923987770675e-26	Up	MAFB
METRNL	4.1477204343154e-30	0.351630461854346	0.433	0.415	8.71560494862694e-26	Up	METRNL
PPP1R14B	4.8650484958731e-30	0.315061562665149	0.51	0.5	1.02229264043781e-25	Up	PPP1R14B
ITGBL1	7.08327655599979e-30	-0.258616375526802	0.108	0.148	1.48840890271224e-25	Down	ITGBL1
EML4	1.01758943934959e-29	0.275597825226704	0.411	0.368	2.13826068890529e-25	Up	EML4
DYNLT1	5.22037367620704e-29	0.267964702352034	0.489	0.465	1.09695712058138e-24	Up	DYNLT1
BIRC3	1.01864257882397e-28	0.364025745555394	0.335	0.29	2.1404736508828e-24	Up	BIRC3
STMN1	6.50846606925806e-28	0.409771065938526	0.331	0.288	1.3676239751332e-23	Up	STMN1
NPC2	9.47683923461401e-28	0.510553226957567	0.582	0.635	1.99136822836944e-23	Up	NPC2
CLEC2B	1.73886298056105e-27	0.355038852894575	0.474	0.44	3.65387278105293e-23	Up	CLEC2B
TIPARP	1.83930347944789e-27	0.250778384512171	0.343	0.301	3.86492840136386e-23	Up	TIPARP
CLEC2D	3.22749947834639e-27	0.270352927503564	0.215	0.171	6.78194465384927e-23	Up	CLEC2D
SPOCK2	6.44220874615722e-27	0.275303950548784	0.214	0.172	1.35370132383002e-22	Up	SPOCK2
MRPS34	1.19278040005966e-26	0.256189322709428	0.449	0.422	2.50638945464537e-22	Up	MRPS34
UBE2S	1.68572495376565e-25	0.286915677779078	0.451	0.417	3.54221384534777e-21	Up	UBE2S
DHRS3	2.06028909700028e-25	-0.258510010039448	0.16	0.198	4.3292854795267e-21	Down	DHRS3
HLA-DMB	2.79892541061537e-25	0.390163495328496	0.234	0.202	5.88138196532609e-21	Up	HLA-DMB
MRPS6	1.49006312298604e-24	0.261824408683232	0.367	0.327	3.13106964033057e-20	Up	MRPS6
ELF1	1.69188199563161e-24	0.263655937160574	0.591	0.577	3.55515163742071e-20	Up	ELF1
CNN1	2.77926369684316e-24	-0.255483588351615	0.073	0.103	5.84006680617654e-20	Down	CNN1
S100A8	2.02240900527407e-23	-1.1439473133273	0.118	0.08	4.24968804278241e-19	Down	S100A8
EFEMP1	4.23777467199663e-23	-0.366286285539583	0.195	0.235	8.90483591826652e-19	Down	EFEMP1
TUBA1A	1.28564121840808e-22	0.25930125219747	0.67	0.693	2.70151789224089e-18	Up	TUBA1A
MMP2	1.30387314245693e-22	-0.424007311165657	0.109	0.141	2.73982863424474e-18	Down	MMP2
PKM	1.68557817672496e-22	0.295389418206988	0.582	0.618	3.54190542275217e-18	Up	PKM
ASAH1	3.03790155225677e-22	0.311554433573143	0.401	0.386	6.38354253175716e-18	Up	ASAH1
GYPC	4.07711020873286e-22	0.258929808257253	0.518	0.514	8.56723168161036e-18	Up	GYPC
GCHFR	1.36366540239502e-20	0.287784245786599	0.21	0.177	2.86547011005265e-16	Up	GCHFR
CDKN2D	1.71301318489688e-19	0.294091964007799	0.337	0.31	3.59955460542381e-15	Up	CDKN2D
CD63	6.68945503621789e-19	0.257918605832689	0.731	0.782	1.40565518676047e-14	Up	CD63
VCAN	4.00445828128203e-18	0.275385699700645	0.307	0.272	8.41456818645793e-14	Up	VCAN
CHMP1B	4.7513669416637e-18	0.294070100261136	0.327	0.297	9.98404735451793e-14	Up	CHMP1B
HLA-DPA1	2.10507511043718e-17	0.467243185939422	0.583	0.639	4.42339432956164e-13	Up	HLA-DPA1
GADD45B	1.64757710184235e-16	-0.438297410411268	0.651	0.694	3.46205376410133e-12	Down	GADD45B
RNF130	1.09607831755389e-15	0.261923055057973	0.348	0.339	2.30318936867598e-11	Up	RNF130
LGMN	2.12229974418302e-15	0.369276114316949	0.221	0.196	4.45958845245179e-11	Up	LGMN
NAMPT	1.04524718238888e-14	0.343485822496711	0.449	0.456	2.19637790435374e-10	Up	NAMPT
GLUL	1.24023359077062e-14	0.576589066072235	0.415	0.437	2.6061028442863e-10	Up	GLUL
TSC22D3	1.44708452835256e-14	-0.265667213832742	0.757	0.811	3.04075871942723e-10	Down	TSC22D3
BLVRB	1.7078205143752e-14	0.394956369195373	0.389	0.385	3.58864324685661e-10	Up	BLVRB
OGN	1.32259318975607e-13	-0.360537765994055	0.198	0.224	2.77916506963444e-09	Down	OGN
TMEM176B	1.20833290538246e-12	0.301609485731699	0.19	0.164	2.53906993408016e-08	Up	TMEM176B
CNOT6L	1.258281394362e-11	0.26470732051405	0.309	0.29	2.64402669397288e-07	Up	CNOT6L
BRI3	2.73441457014646e-11	0.305813517414205	0.574	0.631	5.74582533624875e-07	Up	BRI3
PSAP	3.56476895962591e-11	0.405725475624079	0.571	0.629	7.49064901486192e-07	Up	PSAP
EIF4A3	1.01940380201449e-10	0.284183346859814	0.385	0.378	2.14207320917305e-06	Up	EIF4A3
HLA-DRB1	4.57917150373377e-10	0.26885887356076	0.635	0.642	9.62221308079578e-06	Up	HLA-DRB1
IFI6	1.00707573721601e-09	0.32342193226141	0.343	0.336	2.116168246612e-05	Up	IFI6
CPVL	3.42056757718881e-09	0.53353906891055	0.204	0.192	7.18763864994685e-05	Up	CPVL
HLA-DQA1	2.21716172527308e-07	0.488889133728193	0.295	0.345	0.00465892193331631	Up	HLA-DQA1
